# Supplementary material for: Cell wall synthesis and remodelling dynamics determine division site architecture and cell shape in Escherichia coli
Source: Nat Microbiol. 2022 Sep 12;7(10):1621–34. doi: 10.1038/s41564-022-01210-z (PMC9519445; doi:10.1038/s41564-022-01210-z)
Supplement: Source Data Fig. 1 — Numerical data. [file 41564_2022_1210_MOESM11_ESM.xlsx]

## Sheet: Sheet1
1d				1f			1g
Normalized distance (Au)	Normalized ZipA Fluorescence Intensity (Au)	Normalized Pal Fluorescence Intensity (Au)		constriction velocity Pal (nm minˆ-1)	constriction velocity ZipA (nm minˆ-1)		normalized distance (0=Start, 1= End)	Instantaneous Velocity Pal (nm minˆ-1)	Second order polynomial (quadratic) fit Pal		normalized distance (0=Start, 1= End)	Instantaneous Velocity ZipA (nm minˆ-1)	Second order polynomial (quadratic) fit ZipA
0	0	0		50.5534	48.8634		1	61.8	Best-fit values		0	14.1	Best-fit values
0.0714286	0.010693	0.488876		59.0048	42.6763		0.666667	60.45	B0	39.58	0.0144646	25.5	B0	39.59
0.142857	0.156644	1		41.053	57.2973		0.333333	49.05	B1	42.58	0.155255	39.3	B1	37.9
0.214286	0.648852	0.839932		57.3268	76.8387		0	17.1	B2	2.933	0.296046	50.25	B2	38.77
0.285714	1	0.41248		47.8741	26.1806		1	58.65	95% CI (profile likelihood)		0.436837	59.4	95% CI (profile likelihood)
0.357143	0.620949	0.138125		48.4551	54.9636		0.888889	56.55	B0	35.80 to 43.36	0.577628	83.7	B0	35.19 to 43.99
0.428571	0.319665	0.048067		47.2348	25.2083		0.777778	53.85	B1	24.81 to 60.35	0.718418	106.65	B1	16.32 to 59.49
0.5	0.240688	0.0383696		50.8303	86.5525		0.666667	50.85	B2	-14.13 to 19.99	0.859209	125.85	B2	17.67 to 59.86
0.571429	0.304836	0.0679836		23.0089	63.2835		0.555556	50.25	Goodness of Fit		1	135	Goodness of Fit
0.642857	0.510334	0.142256		45.5499	64.0534		0.444444	51.9	Degrees of Freedom	900	0	28.95	Degrees of Freedom	961
0.714286	0.643531	0.274868		60.0405	28.1676		0.333333	50.7	R squared	0.2639	0.166667	25.65	R squared	0.3929
0.785714	0.416029	0.602732		64.999	49.449		0.222222	44.25	Sum of Squares	603575	0.333333	19.35	Sum of Squares	1046489
0.857143	0.120737	0.943084		65.0413	56.8331		0.111111	41.7	Sy.x	25.9	0.5	32.25	Sy.x	33
0.928571	0.0225695	0.653771		63.9352	45.4041		0	32.1			0.666667	49.05
1	0.0088479	0.00682252		50.3808	82.4754		1	119.7	Number of points		0.833333	70.2	Number of points
				29.8999	47.2332		0.833333	86.25	# of X values	903	1	101.85	# of X values	964
				42.4998	48.6957		0.666667	50.55	# Y values analyzed	903	0	31.5	# Y values analyzed	964
				46.7546	47.2573		0.5	49.5			0.0160162	30
				25.809	74.3922		0.333333	46.2			0.212813	40.2
				65.637	51.9522		0.166667	34.05			0.40961	68.25
				58.4475	58.4348		0	25.65			0.606406	109.65
				58.2179	46.5466		1	46.65			0.803203	145.65
				45.0002	61.2405		0.75	45			1	54.75
				84.9193	57.9139		0.5	52.65			0	24.9
				54.6477	74.9423		0.25	48.45			0.0123562	41.4
				65.5243	81.5428		0	35.1			0.209885	66
				50.4854	93.7413		1	96			0.407414	100.5
				85.4435	51.6524		0.888889	143.4			0.604942	140.85
				49.892	101.525		0.777778	146.4			0.802471	147.9
				51.8719	52.4503		0.666667	133.95			1	130.5
				52.0001	77.0767		0.555556	105.9			0	6.15
				32.697	48.8347		0.444444	101.7			0.0390051	21.3
				48.2634	44.2281		0.333333	101.7			0.333333	31.2
				47.5598	51.1284		0.222222	84.6			0.666667	20.1
				48.3535	48.3826		0.111111	61.5			1	23.4
				75.5682	91.308		0	55.8			0	63.75
				37.7276	52.9661		1	36.6			0.111111	32.4
				45.7746	64.5647		0.5	52.5			0.222222	47.4
				51.6657	51.3897		0	24.9			0.333333	48.9
				56.7019	54.6509		1	74.55			0.444444	46.35
				50.7922	83.7507		0.5	26.4			0.555556	113.7
				76.2496	65.4224		0	18.75			0.666667	135
				24.6804	39.0837		1	97.5			0.777778	108
				73.4257	60.3197		0.9	124.95			0.888889	68.7
				84.8226	118.966		0.8	127.5			1	60.6
				47.0219	88.2384		0.7	107.7			0	14.4
				49.0961	62.2958		0.6	89.55			0.142857	16.05
				70.0015	64.599		0.5	80.85			0.285714	24.15
				58.2175	53.6303		0.4	77.7			0.428571	30
				74.5462	100.69		0.3	80.25			0.571429	31.95
				53.0832	42.215		0.2	81.75			0.714286	52.95
				72.2227	82.2976		0.1	66.15			0.857143	38.7
				44.0433	82.366		0	45.45			1	24.9
				59.6842	44.842		1	65.55			0	38.7
				48.3154	52.3542		0.666667	62.1			0.0218945	71.1
				40.625	40.3086		0.333333	48.3			0.510947	106.65
				65.1244	26.8545		0	20.55			1	124.95
				56.7018	49.3296		1	67.65			0	20.1
				63.4517	46.1883		0.666667	58.8			0.166667	25.05
				65.7824	43.0431		0.333333	27.3			0.333333	50.7
				101.669	59.3037		0	14.1			0.5	46.5
				31.8691	36.4536		1	68.1			0.666667	68.25
				60.3779	42.7396		0.857143	67.65			0.833333	137.25
				44.5446	56.204		0.714286	66.3			1	115.8
				56.5213	98.124		0.571429	64.5			0	58.35
				43.0689	52.9816		0.428571	63.6			0.0317134	58.35
				44.9659	89.4378		0.285714	63.15			0.139301	58.8
				50.7326	100.074		0.142857	63.15			0.246888	59.4
				51.9995	82.7938		0	63.15			0.354476	60.6
				57.1315	71.8161		1	126.75			0.462063	62.4
				45.752	118.134		0.875	111.6			0.56965	65.25
				65.3258	45.8679		0.75	101.4			0.677238	69.9
				74.3604	64.8115		0.625	101.85			0.784825	79.2
				50.6247	89.8486		0.5	93.6			0.892413	104.55
				50.1557	44.4779		0.375	66.75			1	179.85
				49.7063	34.9676		0.25	41.1			0	9
				44.7166	50.5231		0.125	44.1			0.0883079	22.65
				93.3223	94.8775		0	33.6			0.544154	17.1
				31.9757	45.8685		1	55.05			1	67.35
				26.1805	27.9121		0.5	38.4			0	51.45
				79.2068	87.8437		0	59.55			0.0355625	35.4
				42.2755	37.8153		1	146.1			0.132006	50.7
				27.9073	49.6305		0.857143	141.9			0.22845	44.4
				65.0812	65.5857		0.714286	127.2			0.324894	52.8
				66.4282	30.3712		0.571429	97.8			0.421338	49.8
				47.9378	39.2961		0.428571	65.25			0.517781	21
				65.9347	37.5512		0.285714	44.25			0.614225	39.75
				53.9467	47.5889		0.142857	34.05			0.710669	59.1
				29.9244	55.5976		0	33.9			0.807113	78.75
				22.5333	49.6311		1	67.05			0.903556	106.05
				111.973	86.4039		0.888889	64.8			1	142.2
				29.5892	54.3427		0.777778	63.6			0	46.95
				77.4875	73.2304		0.666667	57.45			0.0447451	58.95
				29.7001	65.9038		0.555556	44.1			0.203954	37.5
				35.4865	76.8913		0.444444	48.6			0.363163	58.5
				44.2962	93.1702		0.333333	49.65			0.522373	40.35
				75.2071	54.9274		0.222222	47.1			0.681582	54.6
				55.9258	42.2463		0.111111	51			0.840791	102.75
				31.1205	39.1005		0	56.25			1	132
				53.7127	95.1203		1	63.9			0	12.6
				82.2455	75.1741		0.8	30.75			0.0126682	39.15
				72.1431	113.246		0.6	36.75			0.506334	64.65
				77.0168	51.2935		0.4	49.05			1	78.75
				75.9239	54.686		0.2	37.2			0	57.75
				88.2922	50.0374		0	15.75			0	22.65
				38.4376	44.568		1	50.1			0.25	57.75
				54.2412	42.8052		0.666667	18.3			0.5	35.25
				59.9387	116.326		0.333333	23.85			0.75	48.15
				46.2329	45.24		0	21.45			1	71.7
				93.537	66.0566		1	26.1			0	70.05
				36.6633	96.0093		0.8	32.85			0.0373793	66.15
				63.9505	74.1299		0.6	47.85			0.197816	49.35
				39.7223	67.5419		0.4	39.3			0.358253	28.5
				34.7836	85.3106		0.2	23.7			0.51869	51.3
				50.196	91.3306		0	27			0.679126	43.95
				27.8076	78.1015		1	69			0.839563	45.75
				23.4154	72.7815		0.909091	110.85			1	65.4
				45.4539	64.9532		0.818182	126.75			0	10.2
				55.2511	76.5399		0.727273	121.65			0.0190752	58.5
				42.8649	64.7543		0.636364	101.85			1	156.3
				66.1186	71.7145		0.545455	77.1			0	57.6
				46.1544	97.6364		0.454545	69.15			0.0163786	38.85
				27.1574	70.3542		0.363636	64.95			0.180315	41.1
				65.0503	91.1109		0.272727	63.45			0.344252	53.7
				35.7506	81.3604		0.181818	63.15			0.508189	70.65
				51.0047	50.393		0.0909091	63.15			0.672126	106.2
				54.209	80.218		0	63.15			0.836063	193.35
				47.9388	40.0297		1	25.95			0	22.2
				47.2021	47.1948		0.8	30			0.0128831	27.75
				51.8691	40.6612		0.6	37.95			0.177403	57.75
				45.0652	36.2727		0.4	46.95			0.341922	71.1
				25.3816	45.3919		0.2	32.7			0.506442	67.35
				45.7744	59.9271		0	21.75			0.670961	39.45
				108.332	88.2373		1	105.9			0.835481	75.9
				41.8625	90.4356		0.75	53.7			1	149.7
				72.0106	70.4361		0.5	28.65			0	22.05
				63.6363	57.4509		0.25	25.35			0.0114169	57.45
				57.1856	96.733		0	21.15			0.176181	49.8
				37.785	57.3603		1	58.35			0.340945	40.8
				84.1799	105.264		0.875	53.1			0.505708	61.5
				39.5485	60.1182		0.75	48.15			0.670472	77.1
				37.2721	130.194		0.625	48.45			0.835236	95.1
				51.1363	80.5883		0.5	51.9			1	122.55
				47.3246	68.9414		0.375	49.8			0	61.65
				92.6738	70.1102		0.25	42.6			0.0260713	46.8
				40.4916	102.38		0.125	28.2			0.11461	46.05
					43.4088		0	21.15			0.203149	42.15
					48.7394		1	63.75			0.291688	24.15
					56.2076		0.833333	65.1			0.380227	22.35
					91.0041		0.666667	71.7			0.468766	34.35
							0.5	88.95			0.557305	55.65
			Descriptive statistics				0.333333	121.8			0.645844	46.35
			Number of values	146	150		0.166667	108.6			0.734383	66.45
							0	64.95			0.822922	120.15
			Minimum	22.53	25.21		1	203.7			0.911461	148.2
			25% Percentile	43.8	47.25		0.909091	139.8			1	158.55
			Median	50.76	58.87		0.818182	97.2			0	63.6
			75% Percentile	65	81.41		0.727273	87.15			0.111111	63
			Maximum	112	130.2		0.636364	77.4			0.222222	57.45
			Range	89.44	105		0.545455	67.8			0.333333	49.95
							0.454545	58.5			0.444444	48.15
			Mean	53.93	64.26		0.363636	49.65			0.555556	51.9
			Std. Deviation	23.25	33.98		0.272727	41.25			0.666667	52.95
							0.181818	32.85			0.777778	52.05
							0.0909091	25.95			0.888889	70.2
							0	22.05			1	91.8
							1	24.45			0	49.5
							0.666667	36			0.0528233	41.7
							0.333333	45.45			0.210686	36.3
							0	32.1			0.368549	45.45
							1	129.15			0.526412	57.75
							0.833333	114.45			0.684274	71.1
							0.666667	74.85			0.842137	87.9
							0.5	65.25			1	101.55
							0.333333	58.05			0	26.1
							0.166667	44.4			0.0432312	33.45
							0	19.35			0.282423	68.1
							1	82.65			0.521616	115.05
							0.8	110.25			0.760808	144
							0.6	121.35			1	165.15
							0.4	83.1			0	31.5
							0.2	66.75			0.111111	33.6
							0	64.95			0.222222	42.6
							1	134.55			0.333333	57.6
							0.888889	135.75			0.444444	71.55
							0.777778	134.4			0.555556	87.6
							0.666667	129			0.666667	127.65
							0.555556	116.25			0.777778	164.1
							0.444444	96.45			0.888889	193.65
							0.333333	74.25			1	216.9
							0.222222	54.3			0	56.85
							0.111111	35.55			0.0352361	67.35
							0	25.5			0.228189	97.05
							1	103.95			0.421142	116.25
							0.857143	155.85			0.614094	125.1
							0.714286	167.4			0.807047	117.75
							0.571429	161.7			1	96.15
							0.428571	143.4			0	32.55
							0.285714	110.85			1	60.6
							0.142857	59.25			0	58.5
							0	38.25			0.0857175	95.4
							1	85.65			1	126.15
							0.8	96			0	19.5
							0.6	86.1			0.0271646	37.8
							0.4	51.3			0.189304	45.6
							0.2	24.9			0.351443	47.4
							0	18			0.513582	57.3
							1	157.95			0.675722	70.2
							0.75	136.95			0.837861	87
							0.5	108.9			1	104.7
							0.25	51.9			0	66.15
							0	25.05			0.0588235	66.15
							1	114.6			0.294118	66.15
							0.9	95.55			0.529412	66.15
							0.8	82.95			0.764706	66.15
							0.7	83.1			1	66.15
							0.6	90.45			0	19.5
							0.5	86.4			0.0361574	25.95
							0.4	72.6			0.228926	31.65
							0.3	39.75			0.421694	34.95
							0.2	31.65			0.614463	45
							0.1	42.45			0.807231	52.8
							0	70.05			1	58.8
							1	53.4			0	17.4
							0.75	45.3			0.125	36
							0.5	51.75			0.25	40.8
							0.25	49.05			0.375	31.65
							0	38.55			0.5	38.1
							1	123.45			0.625	43.65
							0.5	111.15			0.75	49.05
							0	66.15			0.875	53.55
							1	65.1			1	57.15
							0.5	72			0	17.25
							0	60.3			0.0285516	31.2
							1	56.7			0.222841	46.05
							0.75	47.4			0.417131	57.15
							0.5	35.4			0.611421	68.55
							0.25	31.5			0.80571	80.85
							0	30.9			1	103.8
							1	31.2			0	46.65
							0.75	40.65			0.0658074	31.95
							0.5	51.45			0.252646	33.3
							0.25	37.65			0.439484	43.35
							0	27.15			0.626323	49.8
							1	55.65			0.813161	55.2
							0.666667	43.8			1	59.4
							0.333333	56.85			0	30.9
							0	58.05			0.0267616	43.8
							1	62.85			0.188968	52.2
							0.666667	52.5			0.351174	52.65
							0.333333	16.05			0.513381	49.35
							0	29.25			0.675587	51.6
							1	21			0.837794	54.45
							0.5	25.5			1	56.85
							0	24			0	60.9
							1	58.05			1	63
							0.75	50.85			0	53.85
							0.5	46.35			0.0908243	37.5
							0.25	44.85			0.393883	38.55
							0	27.45			0.696941	83.25
							1	65.7			1	104.7
							0.75	63.9			0	28.95
							0.5	54.75			0.0303042	44.1
							0.25	36.6			0.353536	56.1
							0	63.6			0.676768	61.35
							1	127.5			1	62.7
							0.8	105.3			0	61.35
							0.6	70.2			0.102805	61.35
							0.4	33.15			0.40187	67.5
							0.2	26.4			0.700935	105.3
							0	19.35			1	136.65
							1	79.2			0	63.9
							0.5	60.15			0.111115	63.9
							0	66.3			0.40741	63.9
							1	56.7			0.703705	63.75
							0.8	38.25			1	63.45
							0.6	32.1			0	24.9
							0.4	27.15			0.0433063	24
							0.2	18			0.202755	28.5
							0	21.15			0.362204	32.85
							1	72.15			0.521653	33.3
							0.5	63.9			0.681102	36.6
							0	61.8			0.840551	44.1
							1	30.3			1	53.85
							0.666667	31.8			0	41.4
							0.333333	38.1			0.0443944	43.2
							0	67.95			0.117903	48.15
							1	61.5			0.191411	53.4
							0.833333	58.35			0.264919	58.65
							0.666667	54			0.338427	63.75
							0.5	48.75			0.411935	70.05
							0.333333	42.15			0.485443	79.95
							0.166667	40.65			0.558951	84
							0	33.15			0.632459	86.25
							1	60			0.705967	88.05
							0.888889	53.4			0.779476	96.3
							0.777778	45.15			0.852984	105.45
							0.666667	37.5			0.926492	114.9
							0.555556	48			1	121.05
							0.444444	56.7			0	25.5
							0.333333	60			0.0304209	33.45
							0.222222	61.65			0.127379	41.1
							0.111111	61.95			0.224337	46.65
							0	60.9			0.321295	48.6
							1	61.65			0.418253	44.25
							0.5	37.95			0.51521	36.15
							0	58.05			0.612168	49.2
							1	107.85			0.709126	100.65
							0.8	91.05			0.806084	155.85
							0.6	69			0.903042	196.05
							0.4	49.05			1	221.7
							0.2	31.5			0	74.85
							0	20.25			0.117246	76.65
							1	60.15			0.293797	91.5
							0.666667	42.45			0.470348	113.4
							0.333333	58.35			0.646898	160.2
							0	64.5			0.823449	214.35
							1	63.45			1	256.35
							0.75	64.5			0	61.8
							0.5	66.6			0.06122	62.1
							0.25	56.4			0.248976	66.45
							0	21.15			0.436732	69.15
							1	19.05			0.624488	89.4
							0	34.05			0.812244	109.35
							1	67.95			1	122.1
							0.75	65.85			0	42
							0.5	58.95			0.0769231	42.75
							0.25	47.7			0.153846	42.6
							0	23.25			0.230769	43.35
							1	135.6			0.307692	44.4
							0.75	135.9			0.384615	46.8
							0.5	136.35			0.461538	52.65
							0.25	125.85			0.538462	58.05
							0	63.75			0.615385	63.45
							1	67.8			0.692308	68.55
							0	34.8			0.769231	77.85
							1	115.5			0.846154	80.85
							0.888889	101.55			0.923077	83.25
							0.777778	81.75			1	85.2
							0.666667	62.85			0	60.75
							0.555556	54.3			0.192426	60.9
							0.444444	64.8			0.596213	63
							0.333333	72			1	64.8
							0.222222	72.9			0	16.8
							0.111111	71.85			0.333333	39.3
							0	69.75			0.666667	56.4
							1	135.45			1	62.1
							0.833333	118.5			0	64.35
							0.666667	73.2			0.1	64.35
							0.5	63.75			0.2	64.5
							0.333333	58.8			0.3	65.1
							0.166667	49.65			0.4	75.75
							0	31.35			0.5	99.3
							1	116.85			0.6	102.6
							0.857143	95.4			0.7	116.1
							0.714286	74.85			0.8	147.15
							0.571429	66.6			0.9	176.85
							0.428571	64.8			1	201.9
							0.285714	60			0	17.85
							0.142857	42.3			0.0614044	22.95
							0	21.75			0.249123	40.95
							1	59.85			0.436843	48.6
							0.833333	38.1			0.624562	48
							0.666667	38.25			0.812281	67.8
							0.5	49.65			1	92.1
							0.333333	40.35			0	63.45
							0.166667	31.2			0.092521	63.45
							0	30.45			0.205956	63.45
							1	192.45			0.319391	63.75
							0.833333	160.35			0.432826	65.55
							0.666667	105.9			0.54626	70.5
							0.5	63			0.659695	100.65
							0.333333	62.85			0.77313	124.8
							0.166667	60.15			0.886565	125.25
							0	54.75			1	124.35
							1	33			0	58.5
							0.75	39.3			0.25	58.65
							0.5	64.95			0.5	63.45
							0.25	63.6			0.75	106.8
							0	32.25			1	133.35
							1	30.9			0	19.65
							0.666667	48.9			0.2	36.75
							0.333333	43.95			0.4	39.3
							0	31.5			0.6	51.3
							1	65.4			0.8	79.35
							0.888889	62.55			1	84.45
							0.777778	58.5			0	40.95
							0.666667	54.3			0.0625	42.75
							0.555556	48.45			0.125	44.7
							0.444444	43.65			0.1875	45.6
							0.333333	43.65			0.25	45.3
							0.222222	43.95			0.3125	45
							0.111111	42.3			0.375	45.45
							0	41.25			0.4375	46.65
							1	60.9			0.5	49.65
							0.857143	54.3			0.5625	55.05
							0.714286	47.1			0.625	61.8
							0.571429	46.35			0.6875	69.6
							0.428571	50.25			0.75	77.7
							0.285714	46.5			0.8125	86.1
							0.142857	34.95			0.875	106.65
							0	27.15			0.9375	130.65
							1	120.75			1	152.7
							0.916667	119.55			0	35.4
							0.833333	117.3			0.2	45
							0.75	113.25			0.4	46.35
							0.666667	108.6			0.6	44.25
							0.583333	105.15			0.8	50.1
							0.5	99.15			1	55.95
							0.416667	97.35			0	17.1
							0.333333	94.35			0.0947916	35.85
							0.25	88.8			0.396528	43.65
							0.166667	81			0.698264	51.45
							0.0833333	71.25			1	61.35
							0	67.95			0	15.15
							1	52.35			0.0669633	18.15
							0	35.7			0.533482	28.95
							0	41.1			1	45
							0.5	45.15			0	31.35
							1	58.8			0.0789679	42.9
							0	29.25			0.309226	49.8
							0.125	41.7			0.539484	48
							0.25	43.35			0.769742	48.75
							0.375	49.05			1	57.15
							0.5	66.9			0	20.25
							0.625	88.65			0.0570527	24.75
							0.75	105.15			0.245642	31.8
							0.875	103.5			0.434232	45.9
							1	74.1			0.622821	67.8
							0	18.6			0.811411	93.3
							0.166667	26.4			1	122.1
							0.333333	47.25			0	17.25
							0.5	49.05			0.0753386	22.5
							0.666667	48.6			0.306504	42.45
							0.833333	56.85			0.537669	63
							1	63.9			0.768835	83.85
							0	81.3			1	111.6
							0.2	67.05			0	26.1
							0.4	39			0.0323877	26.85
							0.6	54.15			0.193656	38.1
							0.8	62.4			0.354925	50.1
							1	65.1			0.516194	63.15
							0	34.5			0.677463	76.65
							0.2	43.2			0.838731	90.3
							0.4	56.85			1	124.65
							0.6	51.3			0	49.95
							0.8	45.3			0.0176429	49.2
							1	51.6			0.0932088	49.05
							0	29.55			0.168775	49.65
							0.2	42.9			0.244341	50.25
							0.4	48.15			0.319907	50.25
							0.6	48.15			0.395473	51.9
							0.8	52.5			0.471038	57.15
							1	56.25			0.546604	62.55
							0	37.95			0.62217	78
							0.111111	38.7			0.697736	85.65
							0.222222	42.45			0.773302	94.2
							0.333333	45.3			0.848868	102.9
							0.444444	47.25			0.924434	111.15
							0.555556	47.7			1	117.75
							0.666667	46.5			0	12.75
							0.777778	46.35			0.0571101	19.8
							0.888889	48.3			0.528555	62.25
							1	49.8			1	121.95
							0	31.5			0	28.65
							0.1	43.65			0.0957277	24.6
							0.2	45.45			0.547864	50.1
							0.3	35.1			1	112.2
							0.4	44.7			0	26.4
							0.5	50.85			0.166667	31.05
							0.6	54.6			0.333333	45
							0.7	54.3			0.5	62.7
							0.8	49.65			0.666667	83.25
							0.9	60.9			0.833333	101.25
							1	97.2			1	98.55
							0	10.8			0	26.4
							0.333333	14.7			0.0446141	31.65
							0.666667	40.2			0.203845	45.9
							1	63			0.363076	45.6
							0	18.75			0.522307	65.85
							0.125	29.4			0.681538	79.8
							0.25	44.55			0.840769	80.7
							0.375	46.95			1	87.45
							0.5	34.95			0	64.95
							0.625	45.45			0.5	91.65
							0.75	67.8			1	120.45
							0.875	94.2			0	62.25
							1	153.15			0.111111	62.1
							0	63.45			0.222222	62.55
							0.111111	62.4			0.333333	63.6
							0.222222	43.35			0.444444	65.7
							0.333333	46.35			0.555556	75.3
							0.444444	53.85			0.666667	95.55
							0.555556	59.4			0.777778	124.05
							0.666667	62.85			0.888889	152.25
							0.777778	64.95			1	172.8
							0.888889	66.15			0	55.35
							1	66.6			0.0355797	45.15
							0	32.25			0.173354	46.65
							0.166667	50.7			0.311128	51
							0.333333	82.65			0.448903	56.25
							0.5	95.1			0.586677	61.95
							0.666667	93.45			0.724451	67.95
							0.833333	84			0.862226	74.55
							1	74.55			1	102.45
							0	58.5			0	64.95
							0.333333	62.55			0.0847992	64.95
							0.666667	66			0.237333	80.25
							1	67.05			0.389866	129.3
							0	32.55			0.5424	229.2
							0.5	62.25			0.694933	275.85
							1	116.1			0.847467	303.3
							0	18.3			1	342.45
							0.1	36.9			0	29.7
							0.2	43.5			0.0410207	31.65
							0.3	47.25			0.232817	45.9
							0.4	44.4			0.424612	46.65
							0.5	46.05			0.616408	45.3
							0.6	52.35			0.808204	51.45
							0.7	60.6			1	57
							0.8	69.6			0	66.3
							0.9	79.35			0.0714286	66.15
							1	116.4			0.142857	67.05
							0	29.4			0.214286	69.15
							0.166667	28.65			0.285714	73.05
							0.333333	25.8			0.357143	87.3
							0.5	27.45			0.428571	109.65
							0.666667	30			0.5	117.9
							0.833333	31.8			0.571429	110.25
							1	31.95			0.642857	96.75
							0	27.45			0.714286	102.3
							0.2	31.05			0.785714	115.8
							0.4	33.9			0.857143	127.2
							0.6	44.85			0.928571	134.1
							0.8	57			1	137.4
							1	66.9			0	26.25
							0	29.7			0.033141	46.35
							0.166667	31.35			0.355427	66.6
							0.333333	35.55			0.677714	91.2
							0.5	43.95			1	119.4
							0.666667	49.5			0	21.75
							0.833333	54			0.125	32.1
							1	57.6			0.25	45
							0	50.25			0.375	59.4
							0.333333	35.85			0.5	75.6
							0.666667	25.05			0.625	102.3
							1	22.2			0.75	123.15
							0	63.75			0.875	131.4
							0.111111	63.75			1	128.7
							0.222222	63.75			0	29.4
							0.333333	64.05			0.333333	41.1
							0.444444	64.65			0.666667	59.4
							0.555556	65.55			1	64.65
							0.666667	66.3			0	12.9
							0.777778	67.05			0.142857	17.85
							0.888889	67.35			0.285714	28.2
							1	67.5			0.428571	33.45
							0	34.35			0.571429	47.55
							0.111111	38.85			0.714286	71.25
							0.222222	40.95			0.857143	99.6
							0.333333	37.8			1	121.05
							0.444444	44.4			0	36.75
							0.555556	52.8			0.333333	55.8
							0.666667	63.6			0.666667	63.75
							0.777778	75.9			1	66
							0.888889	89.1			0	122.55
							1	125.85			0.166667	96.45
							0	41.55			0.333333	95.7
							0.125	40.8			0.5	128.25
							0.25	39.15			0.666667	158.85
							0.375	39.3			0.833333	184.65
							0.5	45.45			1	202.35
							0.625	61.05			0	53.55
							0.75	81.9			0.333333	86.85
							0.875	94.05			0.666667	114.9
							1	104.4			1	123.45
							0	57			0	19.05
							0.25	54.3			0.2	25.8
							0.5	45.3			0.4	40.95
							0.75	45.15			0.6	49.05
							1	40.95			0.8	54.45
							0	55.05			1	58.2
							0.142857	58.8			0	58.2
							0.285714	64.35			0.5	63.15
							0.428571	71.7			1	75.6
							0.571429	91.2			0	13.5
							0.714286	108.6			0.2	21.15
							0.857143	121.05			0.4	29.4
							1	126.75			0.6	37.95
							0	38.7			0.8	51
							0.125	38.1			1	60.9
							0.25	35.7			0	19.35
							0.375	33.45			0.125	21.15
							0.5	34.5			0.25	29.4
							0.625	49.05			0.375	35.7
							0.75	70.2			0.5	44.25
							0.875	97.5			0.625	47.85
							1	114.75			0.75	46.2
							0	52.35			0.875	73.65
							0.2	44.1			1	112.2
							0.4	48.3			0	30.15
							0.6	66.6			0.25	25.5
							0.8	88.95			0.5	33.6
							1	115.95			0.75	50.85
							0	30.75			1	62.25
							0.333333	45			0	21.45
							0.666667	60.15			0.333333	37.65
							1	61.95			0.666667	57
							0	58.8			1	64.05
							0.142857	60.6			0	33.15
							0.285714	61.95			0.2	42.15
							0.428571	63.15			0.4	57.15
							0.571429	71.25			0.6	88.2
							0.714286	93.75			0.8	94.2
							0.857143	181.35			1	74.55
							1	209.85			0	25.35
							0	23.85			0.125	34.2
							0.166667	30			0.25	45.3
							0.333333	47.85			0.375	47.7
							0.5	48.45			0.5	47.55
							0.666667	56.1			0.625	47.55
							0.833333	95.1			0.75	45.3
							1	118.65			0.875	78.9
							0	34.5			1	114.15
							0.142857	29.7			0	57.3
							0.285714	25.2			0.333333	80.4
							0.428571	41.55			0.666667	107.55
							0.571429	96			1	115.5
							0.714286	123.9			0	34.8
							0.857143	139.05			0.166667	50.85
							1	141.3			0.333333	59.7
							0	28.65			0.5	64.8
							0.142857	31.8			0.666667	75.75
							0.285714	30			0.833333	120.3
							0.428571	34.2			1	135.15
							0.571429	80.7			0	32.85
							0.714286	105			0.333333	73.65
							0.857143	121.95			0.666667	117.15
							1	132			1	129.3
							0	29.4			0	20.4
							0.333333	25.95			0.166667	31.05
							0.666667	35.4			0.333333	45.6
							1	45			0.5	50.25
							0	31.65			0.666667	47.1
							0.2	31.95			0.833333	47.7
							0.4	31.2			1	54
							0.6	53.1			0	68.55
							0.8	84.75			0.333333	79.95
							1	102.3			0.666667	114.6
							0	31.5			1	123.6
							0.5	44.85			0	33.6
							1	57.9			0.125	45.15
							0	27.9			0.25	49.35
							0.125	43.05			0.375	49.65
							0.25	52.5			0.5	50.25
							0.375	53.25			0.625	53.25
							0.5	49.65			0.75	56.1
							0.625	49.8			0.875	58.65
							0.75	45.9			1	60.6
							0.875	47.1			0	27.45
							1	54.45			0.125	28.5
							0	33.9			0.25	35.85
							0.166667	48			0.375	38.85
							0.333333	64.65			0.5	38.85
							0.5	93.9			0.625	46.2
							0.666667	114			0.75	58.35
							0.833333	123.6			0.875	78.45
							1	119.4			1	90.75
							0	13.95			0	55.2
							0.333333	26.55			0.166667	38.4
							0.666667	75.3			0.333333	31.05
							1	112.65			0.5	28.2
							0	30.75			0.666667	41.1
							0.25	30.9			0.833333	43.05
							0.5	44.85			1	64.05
							0.75	59.85			0	60.15
							1	65.25			0.166667	68.7
							0	30.9			0.333333	82.2
							0.5	48.6			0.5	97.5
							1	69.9			0.666667	111
							0	32.25			0.833333	120.45
							0.2	33.45			1	126
							0.4	61.8			0	45.45
							0.6	79.2			0.166667	44.25
							0.8	88.5			0.333333	57.15
							1	81.9			0.5	75.15
							0	63			0.666667	94.8
							0.166667	63			0.833333	134.85
							0.333333	63			1	170.55
							0.5	61.8			0	79.95
							0.666667	57			0.5	121.2
							0.833333	37.5			1	132.45
							1	36.9			0	24.3
							0	66.45			0.166667	39.75
							0.1	67.65			0.333333	46.2
							0.2	75.45			0.5	43.8
							0.3	90			0.666667	62.1
							0.4	93.15			0.833333	96.3
							0.5	77.1			1	117.3
							0.6	51			0	18.6
							0.7	74.7			0.2	34.05
							0.8	90.6			0.4	55.65
							0.9	92.55			0.6	78.15
							1	93.3			0.8	102.6
							0	54.45			1	120.9
							0.25	19.35			0	15.45
							0.5	17.7			0.142857	22.95
							0.75	47.4			0.285714	48.45
							1	64.8			0.428571	64.2
							0	63.6			0.571429	66.75
							0.142857	63.9			0.714286	78.45
							0.285714	63.75			0.857143	103.65
							0.428571	63.9			1	122.55
							0.571429	65.7			0	13.95
							0.714286	69.45			0.166667	26.1
							0.857143	77.25			0.333333	42
							1	85.35			0.5	58.8
							0	63.3			0.666667	76.05
							0.125	63.45			0.833333	101.1
							0.25	64.2			1	140.25
							0.375	67.8			0	46.05
							0.5	78			0.25	23.25
							0.625	97.95			0.5	58.2
							0.75	116.7			0.75	59.25
							0.875	129.15			1	62.55
							1	135.3			0	55.95
							0	61.8			0.25	62.1
							0.25	62.25			0.5	65.7
							0.5	55.8			0.75	67.65
							0.75	48.6			1	71.4
							1	40.5			0	60.75
							0	57			0.5	121.5
							0.166667	43.95			1	139.35
							0.333333	51.15			0	42.15
							0.5	67.95			0.166667	53.25
							0.666667	64.8			0.333333	94.5
							0.833333	45.45			0.5	101.4
							1	45			0.666667	145.65
							0	61.8			0.833333	170.4
							1	70.35			1	186.75
							0	31.2			0	32.85
							0.111111	42.45			0.333333	75.9
							0.222222	49.35			0.666667	136.05
							0.333333	48.9			1	153
							0.444444	47.7			0	51.45
							0.555556	53.25			0.333333	79.5
							0.666667	60.9			0.666667	113.1
							0.777778	69.15			1	123.3
							0.888889	78			0	59.1
							1	102.45			0.2	68.55
							0	67.95			0.4	72.9
							0.142857	66.75			0.6	108
							0.285714	67.2			0.8	136.5
							0.428571	73.8			1	158.4
							0.571429	84.6			0	23.25
							0.714286	88.8			0.125	24.6
							0.857143	91.2			0.25	25.2
							1	75			0.375	29.4
							0	20.4			0.5	33.15
							0.25	36.6			0.625	45
							0.5	69.3			0.75	62.4
							0.75	103.2			0.875	86.55
							1	126.6			1	100.95
							0	62.25			0	32.4
							0.0909091	62.55			0.111111	48.45
							0.181818	63.45			0.222222	70.35
							0.272727	64.35			0.333333	85.5
							0.363636	64.8			0.444444	91.2
							0.454545	65.25			0.555556	91.05
							0.545455	67.65			0.666667	84.6
							0.636364	73.95			0.777778	82.35
							0.727273	85.5			0.888889	89.7
							0.818182	90			1	104.4
							0.909091	92.55			0	58.95
							1	86.4			0.111111	61.95
							0	33			0.222222	64.35
							0.2	27.75			0.333333	65.25
							0.4	26.25			0.444444	63.75
							0.6	59.25			0.555556	60.3
							0.8	94.2			0.666667	55.8
							1	113.55			0.777778	56.85
							0	94.8			0.888889	69
							0.1	93.3			1	79.05
							0.2	91.05			0	31.5
							0.3	84.75			0.142857	46.35
							0.4	75.75			0.285714	60
							0.5	63.6			0.428571	112.2
							0.6	54.75			0.571429	155.1
							0.7	48.75			0.714286	187.35
							0.8	49.95			0.857143	211.95
							0.9	50.55			1	231.15
							1	51.45			0	44.55
							0	26.7			0.25	39.6
							0.166667	30.9			0.5	70.05
							0.333333	34.2			0.75	100.5
							0.5	48.15			1	116.85
							0.666667	66.3			0	45.15
							0.833333	83.85			0.0769231	49.2
							1	96.75			0.153846	51.75
							0	18.15			0.230769	54.6
							0.25	21.3			0.307692	57.6
							0.5	51.45			0.384615	57.6
							0.75	82.2			0.461538	60.6
							1	93.75			0.538462	63.75
							0	34.5			0.615385	66.9
							0.111111	42.6			0.692308	70.35
							0.222222	48.15			0.769231	74.1
							0.333333	43.95			0.846154	109.2
							0.444444	56.85			0.923077	129.15
							0.555556	91.65			1	133.5
							0.666667	103.8			0	68.85
							0.777778	99.45			0.5	113.25
							0.888889	98.55			1	126.3
							1	112.05			0	23.7
							0	54.75			0.5	118.35
							0.2	44.25			1	146.4
							0.4	47.85			0	46.95
							0.6	56.1			0.0769231	59.25
							0.8	63.3			0.153846	70.95
							1	67.2			0.230769	73.65
							0	56.1			0.307692	74.85
							1	64.05			0.384615	75.9
							0	62.25			0.461538	78
							0.333333	63.15			0.538462	80.25
							0.666667	66.45			0.615385	81.15
							1	67.8			0.692308	119.7
							0	17.85			0.769231	175.8
							0.25	16.2			0.846154	203.1
							0.5	38.7			0.923077	223.95
							0.75	57.15			1	240.3
							1	64.65			0	68.1
							0	58.05			0.25	66.15
							0.111111	47.25			0.5	68.85
							0.222222	46.35			0.75	88.5
							0.333333	51.6			1	104.55
							0.444444	55.5			0	31.2
							0.555556	55.5			0.25	66.9
							0.666667	49.5			0.5	129.15
							0.777778	51.75			0.75	163.05
							0.888889	87.6			1	171.3
							1	110.7			0	44.85
							0	28.35			0.25	20.7
							0.25	31.05			0.5	44.85
							0.5	45.6			0.75	94.2
							0.75	57.75			1	117
							1	61.5			0	21.3
							0	24.45			0.166667	30.15
							0.166667	35.25			0.333333	49.5
							0.333333	51			0.5	61.5
							0.5	66.45			0.666667	75.6
							0.666667	83.4			0.833333	92.85
							0.833333	99.15			1	104.1
							1	96.15			0	29.55
							0	34.5			0.5	41.25
							0.166667	32.85			1	67.8
							0.333333	31.2			0	15.6
							0.5	42.9			0.5	40.65
							0.666667	41.55			1	82.35
							0.833333	46.05			0	59.1
							1	54.15			0.111111	60.15
							0	22.2			0.222222	41.1
							0.25	25.35			0.333333	36.45
							0.5	47.85			0.444444	46.2
							0.75	84.15			0.555556	55.05
							1	111.3			0.666667	64.05
							0	35.85			0.777778	73.05
							0.5	43.05			0.888889	84.3
							1	63.75			1	117.75
							0	30.3			0	135.75
							0.25	41.7			0.333333	75.15
							0.5	59.25			0.666667	122.1
							0.75	65.55			1	135.75
							1	67.05			0	68.1
							0	31.8			0.333333	54.3
							0.142857	43.95			0.666667	64.35
							0.285714	65.85			1	68.1
							0.428571	64.95			0	25.8
							0.571429	64.35			0.2	20.85
							0.714286	64.2			0.4	32.25
							0.857143	64.05			0.6	66.15
							1	64.05			0.8	90
							0	28.65			1	103.35
							0.166667	29.85			0	28.8
							0.333333	34.5			0.166667	32.85
							0.5	45.6			0.333333	42.9
							0.666667	56.1			0.5	58.65
							0.833333	64.2			0.666667	77.55
							1	68.85			0.833333	84
							0	61.8			1	87.3
							0.125	35.7			0	65.55
							0.25	38.25			0.5	111.3
							0.375	45.75			1	123.45
							0.5	54.75			0	51.9
							0.625	64.35			0.166667	39.45
							0.75	74.1			0.333333	37.2
							0.875	84.3			0.5	51.3
							1	116.55			0.666667	70.95
							0	60.3			0.833333	93.75
							0.2	46.5			1	112.65
							0.4	47.55			0	22.8
							0.6	71.85			0.142857	31.8
							0.8	100.2			0.285714	49.65
							1	136.95			0.428571	71.4
											0.571429	99.9
											0.714286	125.25
											0.857143	139.65
											1	145.35
											0	123.15
											0.333333	130.65
											0.666667	145.5
											1	150.3
											0	58.2
											0.25	71.25
											0.5	84.15
											0.75	99
											1	100.2
											0	63.75
											0.5	71.25
											1	70.95
											0	65.85
											0.5	65.85
											1	77.85
											0	17.7
											0.111111	42.15
											0.222222	47.85
											0.333333	40.8
											0.444444	28.05
											0.555556	35.4
											0.666667	51.15
											0.777778	66.9
											0.888889	86.55
											1	117.3
											0	19.2
											0.2	32.4
											0.4	48.75
											0.6	69
											0.8	95.1
											1	118.8
											0	25.95
											0.2	42.6
											0.4	57.9
											0.6	70.65
											0.8	94.65
											1	113.1
											0	45.6
											0.0769231	63.15
											0.153846	71.25
											0.230769	70.35
											0.307692	48.45
											0.384615	73.2
											0.461538	110.1
											0.538462	149.1
											0.615385	164.7
											0.692308	177.9
											0.769231	190.5
											0.846154	189.15
											0.923077	179.25
											1	167.55
											0	21
											0.2	31.65
											0.4	48.6
											0.6	68.85
											0.8	92.25
											1	109.65
