# Supplementary material for: Cell wall synthesis and remodelling dynamics determine division site architecture and cell shape in Escherichia coli
Source: Nat Microbiol. 2022 Sep 12;7(10):1621–34. doi: 10.1038/s41564-022-01210-z (PMC9519445; doi:10.1038/s41564-022-01210-z)
Supplement: Source Data Fig. 2 — Numerical data. [file 41564_2022_1210_MOESM12_ESM.xlsx]

## Sheet: Sheet1
2c												2d										2e
ftsN-∆SPOR				∆envC				ftsL*				constriction velocity ZipA (nm minˆ-1)					constriction velocity Pal (nm minˆ-1)					istantaneous constriction velocity ZipA (nm minˆ-1)																				instantaneous constriction velocity Pal (nm minˆ-1)
Normalized distance (Au)	Normalized ZipA Fluorescence Intensity (Au)	Normalized Pal Fluorescence Intensity (Au)		Normalized distance (Au)	Normalized ZipA Fluorescence Intensity (Au)	Normalized Pal Fluorescence Intensity (Au)		Normalized distance (Au)	Normalized ZipA Fluorescence Intensity (Au)	Normalized Pal Fluorescence Intensity (Au)		wt	ftsN-∆SPOR	∆envC	ftsL*		wt	ftsN-∆SPOR	∆envC	ftsL*		normalized distance (0=Start, 1= End)	Instantaneous Velocity (nm minˆ-1)	Second order polynomial (quadratic) fit			normalized distance (0=Start, 1= End)	Instantaneous Velocity (nm minˆ-1)	Second order polynomial (quadratic) fit			normalized distance (0=Start, 1= End)	Instantaneous Velocity (nm minˆ-1)	Second order polynomial (quadratic) fit			normalized distance (0=Start, 1= End)	Instantaneous Velocity (nm minˆ-1)	Second order polynomial (quadratic) fit			normalized distance (0=Start, 1= End)	Instantaneous Velocity (nm minˆ-1)	Second order polynomial (quadratic) fit			normalized distance (0=Start, 1= End)	Instantaneous Velocity (nm minˆ-1)	Second order polynomial (quadratic) fit
0	0.110069	0.0668363		0	0.0677035	0.277531		0	0.00487451	0		48.8634	29.1899	8.1252	60.2276		50.5534	48.1797	17.4625	37.5232		wt					ftsN∆-SPOR					∆envC					ftsL*					wt					ftsN∆-SPOR
0.0769231	0.393706	0.402194		0.0714286	0.0343497	0.773716		0.0526316	0.0115648	0.360017		42.6763	51.1139	29.3801	57.5797		59.0048	57.3181	28.9603	27.9195		0	14.1	Best-fit values			0	45.6	Best-fit values			0	6.15	Best-fit values			0	22.35	Best-fit values			1	61.8	Best-fit values			0	45.75	Best-fit values
0.153846	0.913151	0.828348		0.142857	0.117014	1		0.105263	0.0112507	0.931911		57.2973	24.2551	13.3623	111.185		41.053	56.7768	39.966	50.2791		0.0144646	25.5	B0	39.59		0.0769231	44.1	B0	47.38		0.25	8.85	B0	18.63		0.2	47.85	B0	50.73		0.666667	60.45	B0	39.58		0.333333	43.35	B0
0.230769	0.946311	0.879518		0.214286	0.378966	0.624374		0.157895	0.0197514	1		76.8387	49.5488	14.8322	64.5881		57.3268	48.9515	19.5001	55.5883		0.155255	39.3	B1	37.9		0.153846	42.6	B1	25.01		0.5	12.75	B1	83.25		0.4	64.5	B1	62.95		0.333333	49.05	B1	42.58		0.666667	52.95	B1
0.307692	0.497276	0.641875		0.285714	0.75952	0.202328		0.210526	0.0932019	0.635371		26.1806	25.3231	65.0431	54.6121		47.8741	33.2802	30.3039	41.1115		0.296046	50.25	B2	38.77		0.230769	45.75	B2	-2.532		0.75	15.15	B2	-18.78		0.6	72	B2	16.1		0	17.1	B2	2.933		1	64.8	B2
0.384615	0.281975	0.427894		0.357143	1	0.049963		0.263158	0.399754	0.393051		54.9636	36.4601	22.4999	93.2664		48.4551	51.0461	23.4724	44.7319		0.436837	59.4	95% CI (profile likelihood)			0.307692	51.9	95% CI (profile likelihood)			1	66	95% CI (profile likelihood)			0.8	96.45	95% CI (profile likelihood)			1	58.65	95% CI (profile likelihood)			0	37.8	95% CI (profile likelihood)
0.461538	0.334302	0.343732		0.428571	0.932092	0.0461874		0.315789	0.716869	0.219244		25.2083	43.0977	10.3598	54.8449		47.2348	41.3376	15.5047	49.1332		0.577628	83.7	B0	35.19 to 43.99		0.384615	49.5	B0	42.60 to 52.16		0	5.85	B0	12.61 to 24.66		1	116.1	B0	42.57 to 58.90		0.888889	56.55	B0	35.80 to 43.36		0.0833333	42.75	B0
0.538462	0.498346	0.365894		0.5	0.806198	0.0745589		0.368421	0.567144	0.113565		86.5525	27.0833	11.3897	123.093		50.8303	65.288	19.9233	43.5605		0.718418	106.65	B1	16.32 to 59.49		0.461539	33.75	B1	2.807 to 47.21		0.125	13.8	B1	55.16 to 111.4		0	18.9	B1	23.91 to 102.0		0.777778	53.85	B1	24.81 to 60.35		0.166667	47.25	B1
0.615385	0.688138	0.485007		0.571429	0.853371	0.0685253		0.421053	0.300517	0.0592913		63.2835	38.0655	19.5301	56.8111		23.0089	43.5976	33.1832	65.6109		0.859209	125.85	B2	17.67 to 59.86		0.538462	25.95	B2	-23.95 to 18.89		0.25	25.05	B2	-45.78 to 8.226		0.25	24.9	B2	-21.20 to 53.40		0.666667	50.85	B2	-14.13 to 19.99		0.25	46.65	B2
0.692308	0.931155	0.689591		0.642857	0.804156	0.0307853		0.473684	0.186551	0.0322465		64.0534	22.2991	46.3126	67.0658		45.5499	75.9863	8.3428	52.2418		1	135	Goodness of Fit			0.615385	25.35	Goodness of Fit			0.375	36.75	Goodness of Fit			0.5	29.25	Goodness of Fit			0.555556	50.25	Goodness of Fit			0.333333	43.5	Goodness of Fit
0.769231	1	0.97008		0.714286	0.350697	0.0746159		0.526316	0.152548	0.0155464		28.1676	48.3591	48.1275	126.735		60.0405	41.5263	22.2154	34.5385		0	28.95	Degrees of Freedom	961		0.692308	26.85	Degrees of Freedom	445		0.5	72.6	Degrees of Freedom	651		0.75	28.5	Degrees of Freedom	335		0.444444	51.9	Degrees of Freedom	900		0.416667	46.65	Degrees of Freedom
0.846154	0.418367	1		0.785714	0.0543588	0.342099		0.578947	0.16536	0.0067169		49.449	38.9406	73.3868	64.4104		64.999	39.2572	16.6279	55.9247		0.166667	25.65	R squared	0.3929		0.769231	30.15	R squared	0.1099		0.625	89.55	R squared	0.2914		1	68.4	R squared	0.3829		0.333333	50.7	R squared	0.2639		0.5	53.7	R squared
0.923077	0.0282125	0.455241		0.857143	0.00565829	0.780549		0.631579	0.264324	0.0109172		56.8331	29.0542	94.5454	79.2596		65.0413	57.5503	8.2682	46.8653		0.333333	19.35	Sum of Squares	1046489		0.846154	34.8	Sum of Squares	179780		0.75	99.3	Sum of Squares	718586		0	57.45	Sum of Squares	437218		0.222222	44.25	Sum of Squares	603575		0.583333	60.9	Sum of Squares
1	0	0		0.928571	0.0042725	0.524423		0.684211	0.520738	0.0336926		45.4041	33.5434	26.8348	67.8306		63.9352	41.3901	26.7176	19.7349		0.5	32.25	Sy.x	33		0.923077	51.9	Sy.x	20.1		0.875	105.6	Sy.x	33.22		0.5	67.95	Sy.x	36.13		0.111111	41.7	Sy.x	25.9		0.666667	64.35	Sy.x
				1	0	0		0.736842	0.934333	0.110026		82.4754	35.8219	23.5305	139.423		50.3808	38.8726	10.6656	58.4597		0.666667	49.05				1	79.05				1	108.45				1	71.7				0	32.1				0.75	61.35
								0.789474	1	0.304942		47.2332	64.6172	27.6086	73.9838		29.8999	65.3158	10.7615	32.8415		0.833333	70.2	Number of points			0	31.95	Number of points			0	25.05	Number of points			0	63.75	Number of points			1	119.7	Number of points			0.833333	58.95	Number of points
								0.842105	0.441234	0.622134		48.6957	39.4207	16.8326	64.5431		42.4998	44.4014	21.1715	14.1871		1	101.85	# of X values	964		0.0769231	33.9	# of X values	448		0.07692	23.25	# of X values	654		1	95.25	# of X values	338		0.833333	86.25	# of X values	903		0.916667	60.15	# of X values
								0.894737	0.0901048	0.749373		47.2573	55.9088	50.662	68.6602		46.7546	39.0815	21.2166	46.6231		0	31.5	# Y values analyzed	964		0.153846	38.1	# Y values analyzed	448		0.15385	28.35	# Y values analyzed	654		0	49.95	# Y values analyzed	338		0.666667	50.55	# Y values analyzed	903		1	62.85	# Y values analyzed
								0.947368	0.0103263	0.379815		74.3922	42.2848	36.356	74.9989		25.809	28.6363	24.3149	20.882		0.0160162	30				0.230769	40.8				0.23077	42.6				0.166667	59.85				0.5	49.5				0	37.05
								1	0	0.0422474		51.9522	26.9361	58.5715	130.079		65.637	50.0584	10.5209	46.8475		0.212813	40.2				0.307692	43.2				0.30769	52.35				0.333333	108.75				0.333333	46.2				0.0833333	37.95
												58.4348	45.1921	23.2345	69.3388		58.4475	50.5941	22.6284	32.2946		0.40961	68.25				0.384615	45.75				0.38462	57.45				0.5	153.75				0.166667	34.05				0.166667	40.35
												46.5466	66.1259	22.6268	75.6433		58.2179	56.3334	9.6042	38.6714		0.606406	109.65				0.461539	46.05				0.46154	59.85				0.666667	189.9				0	25.65				0.25	43.95
												61.2405	48.9482	26.3341	67.7022		45.0002	50.1898	18.6042	74.5347		0.803203	145.65				0.538462	48				0.53846	60				0.833333	217.5				1	46.65				0.333333	49.5
												57.9139	49.0976	29.8363	78.1628		84.9193	51.2516	29.5018	54.9341		1	54.75				0.615385	50.25				0.61538	58.2				1	238.35				0.75	45				0.416667	54.15
												74.9423	23.2685	31.6875	67.7934		54.6477	46.968	16.2452	67.0967		0	24.9				0.692308	55.2				0.69231	50.4				0	44.85				0.5	52.65				0.5	57.9
												81.5428	52.6873	20.9444	70.3072		65.5243	53.2789	8.8349	40.9454		0.0123562	41.4				0.769231	58.95				0.76923	46.35				0.333333	120.9				0.25	48.45				0.583333	61.2
												93.7413	41.0177	25.2778	79.2624		50.4854	29.6739	20.2893	29.9713		0.209885	66				0.846154	62.25				0.84615	50.85				0.666667	195.3				0	35.1				0.666667	63.9
												51.6524	54.8348	17.0241	71.4825		85.4435	47.9508	21.2217	30.365		0.407414	100.5				0.923077	65.4				0.92308	56.7				1	217.5				1	96				0.75	67.2
												101.525	61.9601	28.3429	118.356		49.892	53.9327	19.0516	48.877		0.604942	140.85				1	66				1	62.1				0	61.05				0.888889	143.4				0.833333	72.15
												52.4503	58.7191	37.1429	75.5491		51.8719	49.6631	14.0712	46.5747		0.802471	147.9				0	17.7				0	8.25				0.25	83.1				0.777778	146.4				0.916667	82.2
												77.0767	58.1063	24.7813	76.8899		52.0001	53.9024	51.3467	43.1643		1	130.5				0.2	45.45				0.5	51.75				0.5	151.2				0.666667	133.95				1	90.15
												48.8347	64.9994	79.5144	78.4154		32.697	60.9776	18.069	15.8671		0	6.15				0.4	43.95				1	81.3				0.75	187.2				0.555556	105.9				0	35.85
												44.2281	60.4693	45.5439	66.0848		48.2634	25.7485	12.0071	52.736		0.0390051	21.3				0.6	52.35				0	33.75				1	195.75				0.444444	101.7				0.5	60.3
												51.1284	63.4121	22.8378	78.4913		47.5598	48.6222	18.1923	40.5295		0.333333	31.2				0.8	60.75				0.25	43.2				0	61.8				0.333333	101.7				1	69
												48.3825	36.9454	31.8085	65.5357		48.3535	66.0482	17.9601	54.3392		0.666667	20.1				1	62.85				0.5	68.4				0.166667	64.5				0.222222	84.6				0	52.8
												91.308	64.9431	32.9782	83.1989		75.5682	57.2388	22.0247	28.5488		1	23.4				0	44.25				0.75	74.55				0.333333	71.25				0.111111	61.5				0.0833333	54.45
												52.9661	59.0309	25.6579	124.218		37.7276	60.282	42.5234	32.3539		0	63.75				0.0588235	48.9				1	76.35				0.5	104.4				0	55.8				0.166667	43.35
												64.5647	65.5281	11.4705	86.2089		45.7746	50.8302	21.0997	41.737		0.111111	32.4				0.117647	50.4				0	7.65				0.666667	128.7				1	36.6				0.25	71.1
												51.3897	47.5136	20.9938	90.8943		51.6657	27.3499	42.5664	45.8705		0.222222	47.4				0.176471	52.2				0.2	20.55				0.833333	142.2				0.5	52.5				0.333333	82.5
												54.6509	68.1478	43.8556	91.8943		56.7019	42.4078	22.5508	20.5436		0.333333	48.9				0.235294	54				0.4	28.8				1	145.2				0	24.9				0.416667	79.2
												83.7507	71.2651	12.8343	88.8886		50.7922	49.3874	38.9998	29.0545		0.444444	46.35				0.294118	54.15				0.6	46.95				0	85.2				1	74.55				0.5	75.9
												65.4224	61.6325	55.0853	93.7402		76.2496	43.7074	17.0925	28.1077		0.555556	113.7				0.352941	54.15				0.8	61.05				1	170.55				0.5	26.4				0.583333	72.75
												39.0837	73.6354	22.2281	100.914		24.6804	48.4492	37.4578	32.1276		0.666667	135				0.411765	53.85				1	71.7				0	32.1				0	18.75				0.666667	69.45
												60.3197	75.8332	15.5834	85.5031		73.4257	55.4106	10.5147	55.3383		0.777778	108				0.470588	53.4				0	12				0.2	33.15				1	97.5				0.75	66.15
												118.966	47.2027	39.9662	91.9939		84.8226	20.1715	28.3699	43.1059		0.888889	68.7				0.529412	53.7				0.2	11.55				0.4	52.35				0.9	124.95				0.833333	62.85
												88.2384	78.6135	31.0711	87.8381		47.0219	43.2767	5.8912	28.5371		1	60.6				0.588235	54.45				0.4	11.55				0.6	108.9				0.8	127.5				0.916667	59.7
												62.2958	39.2041	74.2863	64.6443		49.0961	60.505	7.7281	39.0412		0	14.4				0.647059	55.2				0.6	19.35				0.8	140.1				0.7	107.7				1	56.4
												64.599	79.5419	80.6324	93.5157		70.0015	51.7854	30.3847	20.1375		0.142857	16.05				0.705882	54.3				0.8	28.05				1	163.2				0.6	89.55				0	43.8
												53.6303		51.5872	97.0451		58.2175	54.7178	16.1323	15.118		0.285714	24.15				0.764706	53.55				1	32.85				0	43.35				0.5	80.85				0.1	46.35
												100.69		21.0292	100.645		74.5462	45.3792	15.7794	48.1763		0.428571	30				0.823529	53.25				0	28.35				0.2	74.7				0.4	77.7				0.2	47.4
												42.215		31.5533	98.4331		53.0832	58.7228	54.4372	44.6207		0.571429	31.95				0.882353	52.05				0.142857	30.3				0.4	93.3				0.3	80.25				0.3	49.5
												82.2976		23.7203	103.36		72.2227	62.3181	15.7732	65.6903		0.714286	52.95				0.941176	50.25				0.285714	34.35				0.6	96.6				0.2	81.75				0.4	49.65
												82.366		37.6101	98.5614		44.0433	59.4935	13.5532	35.9457		0.857143	38.7				1	49.95				0.428571	41.1				0.8	99.9				0.1	66.15				0.5	48
												44.842		62.5318	105.434		59.6842	38.2802	29.2748	20.9895		1	24.9				0	29.7				0.571429	52.65				1	111.3				0	45.45				0.6	48.45
												52.3542		18.9886	90.4523		48.3154	61.0461	32.7826	44.0678		0	38.7				0.142857	49.05				0.714286	56.85				0	33.9				1	65.55				0.7	44.85
												40.3086		62.6573	107.132		40.625	51.9809	15.0001	50.9085		0.0218945	71.1				0.285714	63.6				0.857143	57.9				0.166667	53.4				0.666667	62.1				0.8	45.15
												26.8545		35.7911	114.295		65.1244	66.943	23.681			0.510947	106.65				0.428571	65.85				1	52.95				0.333333	73.65				0.333333	48.3				0.9	50.55
												49.3296		27.7331	52.9626		56.7018	49.1407	13.6948			1	124.95				0.571429	59.7				0	5.25				0.5	98.85				0	20.55				1	57.45
												46.1883		33.0909	74.7697		63.4517		20.2837			0	20.1				0.714286	64.65				0.142857	17.25				0.666667	117.9				1	67.65				0	32.4
												43.0431		17.5176	65.0442		65.7824		23.4465			0.166667	25.05				0.857143	71.85				0.285714	44.1				0.833333	129				0.666667	58.8				0.25	56.4
												59.3037		56.2356	121.014		101.669		29.2001			0.333333	50.7				1	78				0.428571	72.3				1	132.6				0.333333	27.3				0.5	67.65
												36.4536		40.8571	85.1055		31.8691		8.5669			0.5	46.5				0	17.4				0.571429	94.65				1	81.9				0	14.1				0.75	66.6
												42.7396		29.3934	127.381		60.3779		25.5439			0.666667	68.25				0.0714286	20.4				0.714286	99.75				0	80.55				1	68.1				1	69.6
												56.204		34.6311	69.9999		44.5446		22.2528			0.833333	137.25				0.142857	23.85				0.857143	105.9				0.5	127.65				0.857143	67.65				0	42
												98.124		47.8099	135.286		56.5213		14.9792			1	115.8				0.214286	28.35				1	116.7				1	166.5				0.714286	66.3				0.0666667	42
												52.9816		20.2172	57.1011		43.0689		26.4602			0	58.35				0.285714	87.75				0	49.5				0	69.45				0.571429	64.5				0.133333	44.1
												89.4378		34.0665	133.002		44.9659		15.2215			0.0317134	58.35				0.357143	117.9				0.058824	48.45				0.5	64.8				0.428571	63.6				0.2	49.95
												100.074		22.8934	67.9066		50.7326		19.1651			0.139301	58.8				0.428571	135.3				0.117647	47.25				1	69				0.285714	63.15				0.266667	52.35
												82.7938		49.6759			51.9995		25.583			0.246888	59.4				0.5	139.95				0.176471	45				1	94.5				0.142857	63.15				0.333333	52.35
												71.8161		31.2657			57.1315		20.2896			0.354476	60.6				0.571429	82.8				0.235294	42				0	59.85				0	63.15				0.4	54.3
												118.134		21.9935			45.752					0.462063	62.4				0.642857	50.25				0.294118	38.25				0.2	97.8				1	126.75				0.466667	54
												45.8679		23.271			65.3258					0.56965	65.25				0.714286	54.45				0.352941	33.3				0.4	125.25				0.875	111.6				0.533333	52.35
												64.8115		23.7502			74.3604					0.677238	69.9				0.785714	57				0.411765	39.75				0.6	135.9				0.75	101.4				0.6	51.15
												89.8486		23.4857			50.6247					0.784825	79.2				0.857143	58.65				0.470588	62.85				0.8	130.65				0.625	101.85				0.666667	51.15
												44.4779					50.1557					0.892413	104.55				0.928571	59.55				0.529412	87.9				1	90.45				0.5	93.6				0.733333	54.75
												34.9676					49.7063					1	179.85				1	15.15				0.588235	119.25				0	28.8				0.375	66.75				0.8	59.85
												50.5231					44.7166					0	9				0	68.55				0.647059	150.45				0.166667	35.85				0.25	41.1				0.866667	64.2
												94.8775					93.3223					0.0883079	22.65				0.25	78.75				0.705882	174.9				0.333333	54.9				0.125	44.1				0.933333	67.8
												45.8685					31.9757					0.544154	17.1				0.5	116.1				0.764706	196.65				0.5	62.85				0	33.6				1	70.5
												27.9121					26.1805					1	67.35				0.75	129.45				0.823529	215.85				0.666667	75				1	55.05				0	25.95
												87.8437					79.2068					0	51.45				1	87.6				0.882353	222.9				0.833333	102.75				0.5	38.4				0.25	29.55
												37.8153					42.2755					0.0355625	35.4				0	36.75				0.941176	219.6				1	123				0	59.55				0.5	28.65
												49.6305					27.9073					0.132006	50.7				0.142857	65.1				1	193.65				0	17.25				1	146.1				0.75	27.6
												65.5857					65.0812					0.22845	44.4				0.285714	106.95				0	23.55				0.125	27.6				0.857143	141.9				1	54.3
												30.3712					66.4282					0.324894	52.8				0.428571	129				0.0625	33.3				0.25	43.2				0.714286	127.2				0	47.1
												39.2961					47.9378					0.421338	49.8				0.571429	136.95				0.125	40.05				0.375	45.75				0.571429	97.8				0.1	50.1
												37.5512					65.9347					0.517781	21				0.714286	134.25				0.1875	44.25				0.5	62.7				0.428571	65.25				0.2	49.95
												47.5889					53.9467					0.614225	39.75				0.857143	124.95				0.25	47.4				0.625	71.85				0.285714	44.25				0.3	50.4
												55.5976					29.9244					0.710669	59.1				1	116.55				0.3125	50.25				0.75	111.9				0.142857	34.05				0.4	48
												49.6311					22.5333					0.807113	78.75				0	38.1				0.375	53.1				0.875	144.15				0	33.9				0.5	51.15
												86.4039					111.973					0.903556	106.05				0.1	49.5				0.4375	54.75				1	168.45				1	67.05				0.6	52.5
												54.3427					29.5892					1	142.2				0.2	57.3				0.5	55.2				0	48.6				0.888889	64.8				0.7	47.85
												73.2304					77.4875					0	46.95				0.3	63.6				0.5625	55.2				0.25	53.4				0.777778	63.6				0.8	44.4
												65.9038					29.7001					0.0447451	58.95				0.4	73.35				0.625	56.55				0.5	113.85				0.666667	57.45				0.9	50.55
												76.8913					35.4865					0.203954	37.5				0.5	78.75				0.6875	60.3				0.75	146.25				0.555556	44.1				1	57.6
												93.1702					44.2962					0.363163	58.5				0.6	83.7				0.75	65.85				1	170.1				0.444444	48.6				0	55.65
												54.9274					75.2071					0.522373	40.35				0.7	86.7				0.8125	75				0	86.25				0.333333	49.65				0.0714286	52.8
												42.2463					55.9258					0.681582	54.6				0.8	88.05				0.875	88.65				1	162.3				0.222222	47.1				0.142857	49.2
												39.1005					31.1205					0.840791	102.75				0.9	89.25				0.9375	97.95				0	62.4				0.111111	51				0.214286	44.7
												95.1203					53.7127					1	132				1	89.55				1	104.85				0.5	64.5				0	56.25				0.285714	45.75
												75.1741					82.2455					0	12.6				0	27.15				0	40.05				1	73.5				1	63.9				0.357143	52.05
												113.246					72.1431					0.0126682	39.15				0.2	40.2				0.333333	83.4				0	64.2				0.8	30.75				0.428571	58.8
												51.2935					77.0168					0.506334	64.65				0.4	35.55				0.666667	96.45				0.25	67.95				0.6	36.75				0.5	60.6
												54.686					75.9239					1	78.75				0.6	44.7				1	99.9				0.5	75.3				0.4	49.05				0.571429	56.85
												50.0374					88.2922					0	57.75				0.8	47.7				0	56.25				0.75	99				0.2	37.2				0.642857	59.55
												44.568					38.4376					0	22.65				1	40.35				0.142857	63.3				1	118.2				0	15.75				0.714286	65.1
												42.8052					54.2412					0.25	57.75				0	51				0.285714	76.65				0	62.7				1	50.1				0.785714	64.2
												116.326					59.9387					0.5	35.25				0.333333	44.7				0.428571	84.15				0.333333	80.55				0.666667	18.3				0.857143	64.8
												45.24					46.2329					0.75	48.15				0.666667	112.05				0.571429	80.25				0.666667	112.05				0.333333	23.85				0.928571	60.45
												66.0566					93.537					1	71.7				1	133.95				0.714286	85.95				1	121.65				0	21.45				1	46.95
												96.0093					36.6633					0	70.05				0	39.9				0.857143	100.65				0	71.7				1	26.1				0	31.5
												74.1299					63.9505					0.0373793	66.15				0.142857	33				1	101.1				0.25	122.25				0.8	32.85				0.125	32.4
												67.5419					39.7223					0.197816	49.35				0.285714	22.5				0	38.1				0.5	134.1				0.6	47.85				0.25	35.4
												85.3106					34.7836					0.358253	28.5				0.428571	17.25				0.125	39.3				0.75	125.85				0.4	39.3				0.375	39.45
												91.3306					50.196					0.51869	51.3				0.571429	20.25				0.25	59.55				1	122.25				0.2	23.7				0.5	42.3
												78.1015					27.8076					0.679126	43.95				0.714286	35.1				0.375	62.4				0	35.25				0	27				0.625	52.05
												72.7815					23.4154					0.839563	45.75				0.857143	64.95				0.5	63				0.166667	46.2				1	69				0.75	62.25
												64.9532					45.4539					1	65.4				1	79.05				0.625	76.05				0.333333	48.6				0.909091	110.85				0.875	73.65
												76.5399					55.2511					0	10.2				0	33.45				0.75	80.25				0.5	76.35				0.818182	126.75				1	82.8
												64.7543					42.8649					0.0190752	58.5				0.05	33.9				0.875	54.15				0.666667	105				0.727273	121.65				0	36.6
												71.7145					66.1186					1	156.3				0.1	35.25				1	57.3				0.833333	121.65				0.636364	101.85				0.0666667	39.75
												97.6364					46.1544					0	57.6				0.15	37.5				0	4.2				1	128.7				0.545455	77.1				0.133333	46.05
												70.3542					27.1574					0.0163786	38.85				0.2	41.7				0.166667	17.4				0	58.2				0.454545	69.15				0.2	56.55
												91.1109					65.0503					0.180315	41.1				0.25	43.8				0.333333	31.5				0.25	66.15				0.363636	64.95				0.266667	67.65
												81.3604					35.7506					0.344252	53.7				0.3	46.65				0.5	48.9				0.5	67.2				0.272727	63.45				0.333333	76.8
												50.393					51.0047					0.508189	70.65				0.35	48.9				0.666667	118.35				0.75	64.5				0.181818	63.15				0.4	84.6
												80.218					54.209					0.672126	106.2				0.4	49.8				0.833333	192.45				1	67.35				0.0909091	63.15				0.466667	91.2
												40.0297					47.9388					0.836063	193.35				0.45	49.95				1	210.15				0	65.4				0	63.15				0.533333	96.75
												47.1948					47.2021					0	22.2				0.5	50.25				0	38.4				0.5	67.05				1	25.95				0.6	100.5
												40.6612					51.8691					0.0128831	27.75				0.55	50.85				0.0714286	39				1	67.05				0.8	30				0.666667	102
												36.2727					45.0652					0.177403	57.75				0.6	51.75				0.142857	37.35				0	75				0.6	37.95				0.733333	100.8
												45.3919					25.3816					0.341922	71.1				0.65	52.5				0.214286	35.25				0.5	115.5				0.4	46.95				0.8	97.8
												59.9271					45.7744					0.506442	67.35				0.7	52.8				0.285714	31.35				1	150.15				0.2	32.7				0.866667	93.6
												88.2373					108.332					0.670961	39.45				0.75	53.25				0.357143	24				0	63.9				0	21.75				0.933333	87.3
												90.4356					41.8625					0.835481	75.9				0.8	54.75				0.428571	24				0.166667	45.9				1	105.9				1	78.6
												70.4361					72.0106					1	149.7				0.85	55.65				0.5	25.05				0.333333	43.8				0.75	53.7				0	43.35
												57.4509					63.6363					0	22.05				0.9	57.15				0.571429	26.1				0.5	42				0.5	28.65				0.071429	45.6
												96.733					57.1856					0.0114169	57.45				0.95	58.95				0.642857	27.6				0.666667	62.55				0.25	25.35				0.142857	50.25
												57.3603					37.785					0.176181	49.8				1	60.75				0.714286	32.4				0.833333	94.95				0	21.15				0.214286	57.15
												105.264					84.1799					0.340945	40.8				0	49.35				0.785714	36.3				1	115.5				1	58.35				0.285714	64.8
												60.1182					39.5485					0.505708	61.5				0.0666667	57.3				0.857143	40.2				0	59.85				0.875	53.1				0.357143	69.3
												130.194					37.2721					0.670472	77.1				0.133333	66.9				0.928571	42				0.2	63.9				0.75	48.15				0.428571	75.3
												80.5883					51.1363					0.835236	95.1				0.2	73.65				1	44.1				0.4	73.05				0.625	48.45				0.5	79.05
												68.9414					47.3246					1	122.55				0.266667	81.75				0	26.7				0.6	114.6				0.5	51.9				0.571429	79.05
												70.1102					92.6738					0	61.65				0.333333	81.6				0.142857	36.3				0.8	147.15				0.375	49.8				0.642857	77.4
												102.38					40.4916					0.0260713	46.8				0.4	76.5				0.285714	46.8				1	171.6				0.25	42.6				0.714286	73.05
												43.4088										0.11461	46.05				0.466667	75.3				0.428571	52.95				0	67.8				0.125	28.2				0.785714	69.45
												48.7394										0.203149	42.15				0.533333	74.1				0.571429	51.45				0.2	116.1				0	21.15				0.857143	62.7
												56.2076										0.291688	24.15				0.6	74.25				0.714286	41.85				0.4	141.75				1	63.75				0.928571	51.15
												91.0041										0.380227	22.35				0.666667	75.45				0.857143	26.1				0.6	167.55				0.833333	65.1				1	34.5
																						0.468766	34.35				0.733333	76.05				1	30.45				0.8	185.7				0.666667	71.7				0	31.8
											Descriptive statistics	wt	ftsN-∆SPOR	∆envC	ftsL*		wt	ftsN-∆SPOR	∆envC	ftsL*		0.557305	55.65				0.8	71.4				0	6.75				1	190.35				0.5	88.95				0.0909091	34.05
											Number of values	150	48	74	68		146	58	70	56		0.645844	46.35				0.866667	73.05				0.166667	15				0	32.7				0.333333	121.8				0.181818	37.65
																						0.734383	66.45				0.933333	83.1				0.333333	25.35				0.2	53.7				0.166667	108.6				0.272727	40.2
											Minimum	25.21	22.3	8.125	52.96		22.53	20.17	5.891	14.19		0.822922	120.15				1	92.7				0.5	48				0.4	64.65				0	64.95				0.363636	49.2
											25% Percentile	47.25	37.23	22.17	67.8		43.8	43.06	15.17	30.07		0.911461	148.2				0	28.8				0.666667	53.25				0.6	72.9				1	203.7				0.454545	67.35
											Median	58.87	49.02	28.86	79.26		50.76	50.12	20.28	42.42		1	158.55				0.0909091	27.15				0.833333	180.9				0.8	99.15				0.909091	139.8				0.545454	78.9
											75% Percentile	81.41	63.05	44.28	100.1		65.04	57.26	26.52	49.99		0	63.6				0.181818	27.3				1	213.15				1	119.25				0.818182	97.2				0.636364	93.3
											Maximum	130.2	79.54	94.55	139.4		112	75.99	54.44	74.53		0.111111	63				0.272727	35.25				0	52.05				0	62.4				0.727273	87.15				0.727273	107.4
											Range	105	57.24	86.42	86.46		89.44	55.81	48.55	60.35		0.222222	57.45				0.363636	42.75				0.142857	45.9				0.25	101.1				0.636364	77.4				0.818182	116.85
																						0.333333	49.95				0.454545	46.5				0.285714	40.95				0.5	121.2				0.545455	67.8				0.909091	124.05
											Mean	64.26	49.56	33.97	86.18		53.93	49.51	21.64	40.81		0.444444	48.15				0.545454	44.25				0.428571	36.3				0.75	132.45				0.454545	58.5				1	131.55
											Std. Deviation	33.98	13.93	18.42	33.12		23.25	11.02	10.06	13.96		0.555556	51.9				0.636364	45.6				0.571429	34.2				1	137.85				0.363636	49.65				0	38.55
																						0.666667	52.95				0.727273	51.15				0.714286	34.35				0	60.75				0.272727	41.25				0.0625	40.5
																						0.777778	52.05				0.818182	58.8				0.857143	36.75				0.333333	64.05				0.181818	32.85				0.125	44.55
																						0.888889	70.2				0.909091	64.5				1	40.05				0.666667	92.85				0.0909091	25.95				0.1875	53.1
																						1	91.8				1	66.6				0	25.2				1	128.4				0	22.05				0.25	63.45
																						0	49.5				0	33.45				0.0909091	55.65				0	30.75				1	24.45				0.3125	72.9
																						0.0528233	41.7				0.1	36.15				0.181818	79.05				0.142857	30.3				0.666667	36				0.375	81
																						0.210686	36.3				0.2	45.6				0.272727	86.4				0.285714	32.85				0.333333	45.45				0.4375	87.9
																						0.368549	45.45				0.3	60.9				0.363636	82.5				0.428571	33.6				0	32.1				0.5	93.15
																						0.526412	57.75				0.4	67.95				0.454545	64.35				0.571429	32.85				1	129.15				0.5625	96.9
																						0.684274	71.1				0.5	74.85				0.545454	57.9				0.714286	33				0.833333	114.45				0.625	99.3
																						0.842137	87.9				0.6	79.65				0.636364	65.7				0.857143	35.7				0.666667	74.85				0.6875	100.2
																						1	101.55				0.7	85.05				0.727273	76.8				1	41.7				0.5	65.25				0.75	100.5
																						0	26.1				0.8	95.25				0.818182	87.45				0	60.9				0.333333	58.05				0.8125	99.75
																						0.0432312	33.45				0.9	108.3				0.909091	96.15				0.2	61.35				0.166667	44.4				0.875	100.95
																						0.282423	68.1				1	117				1	103.5				0.4	64.2				0	19.35				0.9375	99.15
																						0.521616	115.05				0	73.5				0	6.75				0.6	53.7				1	82.65				1	93.6
																						0.760808	144				0.03125	73.5				0.25	28.5				0.8	77.85				0.8	110.25				0	19.2
																						1	165.15				0.0625	73.2				0.5	47.4				1	122.4				0.6	121.35				0.333333	20.7
																						0	31.5				0.09375	72.9				0.75	28.95				0	56.7				0.4	83.1				0.666667	28.65
																						0.111111	33.6				0.125	72.75				1	33.15				0.2	64.05				0.2	66.75				1	64.5
																						0.222222	42.6				0.15625	72.6				0	24.6				0.4	89.85				0	64.95				0	38.85
																						0.333333	57.6				0.1875	71.85				0.111111	39.3				0.6	111.6				1	134.55				0.0588235	39.3
																						0.444444	71.55				0.21875	71.4				0.222222	52.8				0.8	127.2				0.888889	135.75				0.117647	42.6
																						0.555556	87.6				0.25	71.1				0.333333	68.7				1	135.75				0.777778	134.4				0.176471	46.05
																						0.666667	127.65				0.28125	71.4				0.444444	84.15				0	32.7				0.666667	129				0.235294	50.85
																						0.777778	164.1				0.3125	72				0.555556	94.2				0.125	32.55				0.555556	116.25				0.294118	55.35
																						0.888889	193.65				0.34375	72.6				0.666667	96.9				0.25	32.1				0.444444	96.45				0.352941	58.65
																						1	216.9				0.375	73.2				0.777778	83.4				0.375	42.15				0.333333	74.25				0.411765	61.05
																						0	56.85				0.40625	73.8				0.888889	63				0.5	54.75				0.222222	54.3				0.470588	61.8
																						0.0352361	67.35				0.4375	74.25				1	53.55				0.625	67.5				0.111111	35.55				0.529412	61.05
																						0.228189	97.05				0.46875	74.4				0	13.95				0.75	84.45				0	25.5				0.588235	58.95
																						0.421142	116.25				0.5	74.7				0.142857	14.25				0.875	103.5				1	103.95				0.647059	55.8
																						0.614094	125.1				0.53125	74.85				0.285714	20.4				1	120.15				0.857143	155.85				0.705882	53.4
																						0.807047	117.75				0.5625	75.15				0.428571	60				0	76.95				0.714286	167.4				0.764706	50.85
																						1	96.15				0.59375	75.3				0.571429	112.05				0.333333	98.85				0.571429	161.7				0.823529	51
																						0	32.55				0.625	75.3				0.714286	132.45				0.666667	145.5				0.428571	143.4				0.882353	53.1
																						1	60.6				0.65625	75.3				0.857143	138.9				1	225.9				0.285714	110.85				0.941176	56.25
																						0	58.5				0.6875	75				1	131.7				0	62.85				0.142857	59.25				1	58.95
																						0.0857175	95.4				0.71875	74.7				0	20.85				0.333333	66.15				0	38.25				0	64.05
																						1	126.15				0.75	74.25				0.25	23.1				0.666667	88.8				1	85.65				0.0714286	64.2
																						0	19.5				0.78125	73.5				0.5	59.55				1	113.7				0.8	96				0.142857	64.35
																						0.0271646	37.8				0.8125	72.6				0.75	92.25				0	67.05				0.6	86.1				0.214286	64.8
																						0.189304	45.6				0.84375	71.4				1	110.7				0.166667	68.85				0.4	51.3				0.285714	65.1
																						0.351443	47.4				0.875	69.9				0	10.8				0.333333	89.7				0.2	24.9				0.357143	66.3
																						0.513582	57.3				0.90625	68.1				0.25	58.2				0.5	101.7				0	18				0.428571	67.65
																						0.675722	70.2				0.9375	67.05				0.5	69				0.666667	99.6				1	157.95				0.5	67.65
																						0.837861	87				0.96875	66.3				0.75	73.5				0.833333	102				0.75	136.95				0.571429	67.2
																						1	104.7				0	66.45				1	74.4				1	117.15				0.5	108.9				0.642857	67.2
																						0	66.15				0.0666667	64.35				0	8.55				0	57				0.25	51.9				0.714286	67.65
																						0.0588235	66.15				0.133333	62.1				0.166667	35.85				1	144.45				0	25.05				0.785714	67.8
																						0.294118	66.15				0.2	60.15				0.333333	43.2				0	24.45				1	114.6				0.857143	68.1
																						0.529412	66.15				0.266667	58.35				0.5	23.25				0.2	34.95				0.9	95.55				0.928571	68.55
																						0.764706	66.15				0.333333	57.45				0.666667	16.5				0.4	79.35				0.8	82.95				1	68.55
																						1	66.15				0.4	57.75				0.833333	21.45				0.6	103.05				0.7	83.1				0	31.65
																						0	19.5				0.466667	59.4				1	24.75				0.8	119.4				0.6	90.45				0.0769231	36
																						0.0361574	25.95				0.533333	62.4				0	21.15				1	129				0.5	86.4				0.153846	42.3
																						0.228926	31.65				0.6	67.65				0.166667	53.1				0	70.5				0.4	72.6				0.230769	47.85
																						0.421694	34.95				0.666667	72.6				0.333333	78.9				0.2	74.25				0.3	39.75				0.307692	52.35
																						0.614463	45				0.733333	76.65				0.5	92.1				0.4	116.1				0.2	31.65				0.384615	57.45
																						0.807231	52.8				0.8	81				0.666667	98.25				0.6	158.85				0.1	42.45				0.461539	61.65
																						1	58.8				0.866667	84.3				0.833333	102				0.8	189.75				0	70.05				0.538462	64.35
																						0	17.4				0.933333	85.65				1	103.5				1	207.6				1	53.4				0.615385	66
																						0.125	36				1	85.5				0	6.6				0	64.05				0.75	45.3				0.692308	69.3
																						0.25	40.8				0	28.95				0.2	70.2				0.125	64.05				0.5	51.75				0.769231	78.75
																						0.375	31.65				0.0666667	30.9				0.4	88.2				0.25	60.45				0.25	49.05				0.846154	86.85
																						0.5	38.1				0.133333	35.85				0.6	97.8				0.375	46.5				0	38.55				0.923077	93.45
																						0.625	43.65				0.2	43.35				0.8	101.55				0.5	49.35				1	123.45				1	98.7
																						0.75	49.05				0.266667	54				1	102.45				0.625	60.9				0.5	111.15				0	28.35
																						0.875	53.55				0.333333	58.65				0	25.35				0.75	74.4				0	66.15				0.2	46.2
																						1	57.15				0.4	60.75				0.125	22.5				0.875	96				1	65.1				0.4	60.75
																						0	17.25				0.466667	60.6				0.25	19.5				1	110.85				0.5	72				0.6	72
																						0.0285516	31.2				0.533333	57				0.375	18				1	48.75				0	60.3				0.8	88.35
																						0.222841	46.05				0.6	61.05				0.5	19.8				0	81.3				1	56.7				1	99.75
																						0.417131	57.15				0.666667	69				0.625	32.1				1	158.4				0.75	47.4				0	38.85
																						0.611421	68.55				0.733333	72.6				0.75	43.65				1	46.5				0.5	35.4				0.1	43.5
																						0.80571	80.85				0.8	73.95				0.875	49.65				0	64.95				0.25	31.5				0.2	47.1
																						1	103.8				0.866667	69.45				1	54.45				0.333333	66				0	30.9				0.3	49.65
																						0	46.65				0.933333	67.65				0	11.55				0.666667	88.8				1	31.2				0.4	50.85
																						0.0658074	31.95				1	68.25				0.2	21.6				1	121.05				0.75	40.65				0.5	49.35
																						0.252646	33.3				0	33.3				0.4	32.85				0	58.35				0.5	51.45				0.6	49.5
																						0.439484	43.35				0.2	44.1				0.6	49.35				0.142857	60.45				0.25	37.65				0.7	51.9
																						0.626323	49.8				0.4	61.65				0.8	74.1				0.285714	57.9				0	27.15				0.8	60
																						0.813161	55.2				0.6	67.5				1	101.1				0.428571	42.9				1	55.65				0.9	67.05
																						1	59.4				0.8	66.9				0	30.6				0.571429	42.3				0.666667	43.8				1	71.1
																						0	30.9				1	66.75				0.166667	69.6				0.714286	67.2				0.333333	56.85				0	52.95
																						0.0267616	43.8				0	54.6				0.333333	85.95				0.857143	90.15				0	58.05				0.05	53.25
																						0.188968	52.2				0.05	54.75				0.5	97.05				1	107.85				1	62.85				0.1	53.25
																						0.351174	52.65				0.1	53.55				0.666667	102				0	69.9				0.666667	52.5				0.15	54
																						0.513381	49.35				0.15	54.3				0.833333	102.3				0.125	63.9				0.333333	16.05				0.2	55.95
																						0.675587	51.6				0.2	55.65				1	101.1				0.25	43.05				0	29.25				0.25	57.9
																						0.837794	54.45				0.25	56.7				0	3.3				0.375	49.8				1	21				0.3	60
																						1	56.85				0.3	57.3				0.142857	16.5				0.5	69.75				0.5	25.5				0.35	61.95
																						0	60.9				0.35	58.2				0.285714	31.65				0.625	93.3				0	24				0.4	63.9
																						1	63				0.4	58.2				0.428571	68.4				0.75	114.45				1	58.05				0.45	64.65
																						0	53.85				0.45	57.75				0.571429	79.8				0.875	130.2				0.75	50.85				0.5	65.1
																						0.0908243	37.5				0.5	56.85				0.714286	86.1				1	139.2				0.5	46.35				0.55	67.05
																						0.393883	38.55				0.55	56.1				0.857143	84.3				0	30.45				0.25	44.85				0.6	68.7
																						0.696941	83.25				0.6	53.4				1	79.35				0.166667	26.7				0	27.45				0.65	69
																						1	104.7				0.65	50.85				0	10.5				0.333333	36.15				1	65.7				0.7	69
																						0	28.95				0.7	49.5				0.142857	24.9				0.5	61.95				0.75	63.9				0.75	68.4
																						0.0303042	44.1				0.75	48				0.285714	35.25				0.666667	70.8				0.5	54.75				0.8	67.65
																						0.353536	56.1				0.8	47.1				0.428571	47.1				0.833333	91.8				0.25	36.6				0.85	66.3
																						0.676768	61.35				0.85	46.5				0.571429	53.85				1	109.35				0	63.6				0.9	64.65
																						1	62.7				0.9	46.8				0.714286	52.8				0	52.95				1	127.5				0.95	62.25
																						0	61.35				0.95	46.5				0.857143	62.55				0.333333	77.7				0.8	105.3				1	59.25
																						0.102805	61.35				1	46.2				1	119.1				0.666667	99.6				0.6	70.2				0	63.9
																						0.40187	67.5				0	44.55				0	11.1				1	80.25				0.4	33.15				0.0666667	63.75
																						0.700935	105.3				0.125	45.75				0.25	39.9				0	57.3				0.2	26.4				0.133333	63.9
																						1	136.65				0.25	45.45				0.5	46.05				1	69.15				0	19.35				0.2	64.2
																						0	63.9				0.375	48.15				0.75	44.1				0	66.6				1	79.2				0.266667	64.2
																						0.111115	63.9				0.5	58.2				1	78				0.5	86.1				0.5	60.15				0.333333	63.3
																						0.40741	63.9				0.625	70.35				0	10.65				1	121.95				0	66.3				0.4	61.2
																						0.703705	63.75				0.75	74.85				0.142857	56.1				0	60.3				1	56.7				0.466667	59.1
																						1	63.45				0.875	80.85				0.285714	90.15				1	71.4				0.8	38.25				0.533333	56.55
																						0	24.9				1	79.8				0.428571	106.5				0	20.1				0.6	32.1				0.6	54
																						0.0433063	24				0	21.45				0.571429	119.25				0.333333	40.35				0.4	27.15				0.666667	50.1
																						0.202755	28.5				0.25	24.6				0.714286	142.65				0.666667	95.7				0.2	18				0.733333	47.55
																						0.362204	32.85				0.5	33.15				0.857143	184.95				1	134.55				0	21.15				0.8	47.4
																						0.521653	33.3				0.75	46.5				1	218.1				0	33.45				1	72.15				0.866667	48.45
																						0.681102	36.6				1	47.85				0	8.25				0.166667	44.25				0.5	63.9				0.933333	50.7
																						0.840551	44.1				0	45.15				0.2	64.8				0.333333	56.25				0	61.8				1	52.95
																						1	53.85				0.0909091	47.55				0.4	113.1				0.5	61.95				1	30.3				0	30.45
																						0	41.4				0.181818	55.95				0.6	144.6				0.666667	65.55				0.666667	31.8				0.125	30
																						0.0443944	43.2				0.272727	60				0.8	167.25				0.833333	91.95				0.333333	38.1				0.25	27.75
																						0.117903	48.15				0.363636	54.75				1	184.5				1	117.9				0	67.95				0.375	24.45
																						0.191411	53.4				0.454545	44.7				0	19.2				0	63.3				1	61.5				0.5	22.95
																						0.264919	58.65				0.545454	37.65				0.055556	21.9				0.2	63.9				0.833333	58.35				0.625	23.4
																						0.338427	63.75				0.636364	40.65				0.111111	27.75				0.4	69.6				0.666667	54				0.75	26.85
																						0.411935	70.05				0.727273	48.9				0.166667	33.75				0.6	110.55				0.5	48.75				0.875	33.75
																						0.485443	79.95				0.818182	63				0.222222	36.15				0.8	145.8				0.333333	42.15				1	42.6
																						0.558951	84				0.909091	72.3				0.277778	40.2				1	171.15				0.166667	40.65				0	33.9
																						0.632459	86.25				1	75.9				0.333333	46.8				0	64.95				0	33.15				0.142857	35.7
																						0.705967	88.05				0	34.5				0.388889	54.6				1	68.4				1	60				0.285714	38.7
																						0.779476	96.3				0.0769231	35.1				0.444444	59.1				0	45.15				0.888889	53.4				0.428571	43.2
																						0.852984	105.45				0.153846	46.2				0.5	61.8				0.166667	45.9				0.777778	45.15				0.571429	48.45
																						0.926492	114.9				0.230769	55.5				0.555556	65.1				0.333333	53.7				0.666667	37.5				0.714286	55.95
																						1	121.05				0.307692	66				0.611111	68.1				0.5	61.2				0.555556	48				0.857143	62.4
																						0	25.5				0.384615	70.95				0.666667	70.65				0.666667	69.75				0.444444	56.7				1	66.45
																						0.0304209	33.45				0.461539	73.35				0.722222	72.75				0.833333	93.3				0.333333	60				0	42.6
																						0.127379	41.1				0.538462	69.45				0.777778	74.4				1	111.3				0.222222	61.65				0.0666667	42.45
																						0.224337	46.65				0.615385	66				0.833333	74.85				0	49.05				0.111111	61.95				0.133333	43.95
																						0.321295	48.6				0.692308	64.95				0.888889	74.25				0.25	78.15				0	60.9				0.2	46.2
																						0.418253	44.25				0.769231	65.25				0.944444	73.05				0.5	109.5				1	61.65				0.266667	47.1
																						0.51521	36.15				0.846154	67.95				1	71.7				0.75	129.15				0.5	37.95				0.333333	47.55
																						0.612168	49.2				0.923077	75.15				0	9				1	148.5				0	58.05				0.4	49.8
																						0.709126	100.65				1	82.35				0.0769231	10.8				0	45.75				1	107.85				0.466667	51.9
																						0.806084	155.85				0	21.75				0.153846	21.45				0.2	46.2				0.8	91.05				0.533333	55.65
																						0.903042	196.05				0.2	33.6				0.230769	35.25				0.4	49.65				0.6	69				0.6	60.15
																						1	221.7				0.4	43.05				0.307692	41.55				0.6	53.4				0.4	49.05				0.666667	67.8
																						0	74.85				0.6	50.7				0.384615	42.45				0.8	60.3				0.2	31.5				0.733333	73.05
																						0.117246	76.65				0.8	60.45				0.461539	39.6				1	69.3				0	20.25				0.8	77.1
																						0.293797	91.5				1	64.8				0.538462	34.8				0	61.5				1	60.15				0.866667	80.4
																						0.470348	113.4				0	61.2				0.615385	26.85				0.2	64.05				0.666667	42.45				0.933333	83.1
																						0.646898	160.2				0.125	37.65				0.692308	22.2				0.4	69.3				0.333333	58.35				1	86.1
																						0.823449	214.35				0.25	51.45				0.769231	25.65				0.6	68.85				0	64.5				0	60.6
																						1	256.35				0.375	75.15				0.846154	43.05				0.8	87				1	63.45				0.0769231	57.75
																						0	61.8				0.5	85.95				0.923077	58.05				1	108.45				0.75	64.5				0.153846	52.2
																						0.06122	62.1				0.625	74.55				1	65.55				0	33.45				0.5	66.6				0.230769	52.65
																						0.248976	66.45				0.75	46.95				0	23.25				0.125	46.65				0.25	56.4				0.307692	58.05
																						0.436732	69.15				0.875	49.65				0.25	38.7				0.25	87.45				0	21.15				0.384615	62.55
																						0.624488	89.4				1	98.55				0.5	44.7				0.375	110.7				1	19.05				0.461539	63.9
																						0.812244	109.35				0	100.35				0.75	49.2				0.5	124.5				0	34.05				0.538462	64.65
																						1	122.1				0.166667	94.05				1	50.4				0.625	137.85				1	67.95				0.615385	65.7
																						0	42				0.333333	65.55				0	10.5				0.75	154.5				0.75	65.85				0.692308	65.1
																						0.0769231	42.75				0.5	48.15				0.25	50.55				0.875	171				0.5	58.95				0.769231	60.3
																						0.153846	42.6				0.666667	60.3				0.5	76.05				1	184.95				0.25	47.7				0.846154	53.25
																						0.230769	43.35				0.833333	74.7				0.75	109.8				0	30.15				0	23.25				0.923077	52.35
																						0.307692	44.4				1	96.15				1	120				0.25	31.95				1	135.6				1	57.3
																						0.384615	46.8				0	39.75				0	27.45				0.5	48.75				0.75	135.9				0	35.85
																						0.461538	52.65				0.125	39				0.125	28.05				0.75	108.15				0.5	136.35				0.166667	42.9
																						0.538462	58.05				0.25	31.35				0.25	29.4				1	144.3				0.25	125.85				0.333333	59.1
																						0.615385	63.45				0.375	23.7				0.375	29.85				0	50.55				0	63.75				0.5	64.8
																						0.692308	68.55				0.5	18.6				0.5	29.1				0.25	138.75				1	67.8				0.666667	66.15
																						0.769231	77.85				0.625	16.8				0.625	27.15				0.5	226.65				0	34.8				0.833333	66.9
																						0.846154	80.85				0.75	18.75				0.75	23.55				0.75	268.95				1	115.5				1	65.1
																						0.923077	83.25				0.875	24.45				0.875	17.55				1	281.55				0.888889	101.55				0	33.75
																						1	85.2				1	31.8				1	13.65									0.777778	81.75				0.2	45.3
																						0	60.75				0	42.45				0	3.3									0.666667	62.85				0.4	46.2
																						0.192426	60.9				0.0714286	42.3				1	23.4									0.555556	54.3				0.6	47.55
																						0.596213	63				0.142857	42.45				0	19.35									0.444444	64.8				0.8	61.5
																						1	64.8				0.214286	42.6				0.125	19.2									0.333333	72				1	66.75
																						0	16.8				0.285714	43.65				0.25	21.6									0.222222	72.9				0	48
																						0.333333	39.3				0.357143	44.55				0.375	26.55									0.111111	71.85				0.058824	48.15
																						0.666667	56.4				0.428571	44.4				0.5	28.35									0	69.75				0.117647	48.15
																						1	62.1				0.5	44.4				0.625	28.5									1	135.45				0.176471	48.75
																						0	64.35				0.571429	43.65				0.75	34.65									0.833333	118.5				0.235294	48.75
																						0.1	64.35				0.642857	43.05				0.875	48.45									0.666667	73.2				0.294118	48.9
																						0.2	64.5				0.714286	41.85				1	75.15									0.5	63.75				0.352941	49.2
																						0.3	65.1				0.785714	40.95				0	0.9									0.333333	58.8				0.411765	49.5
																						0.4	75.75				0.857143	40.95				0.11111	1.8									0.166667	49.65				0.470588	49.5
																						0.5	99.3				0.928571	41.85				0.22222	2.7									0	31.35				0.529412	49.8
																						0.6	102.6				1	44.85				0.33333	3.45									1	116.85				0.588235	50.55
																						0.7	116.1				0	96.45				0.44444	4.35									0.857143	95.4				0.647059	50.55
																						0.8	147.15				0.066667	95.7				0.55556	11.7									0.714286	74.85				0.705882	53.4
																						0.9	176.85				0.133333	88.05				0.66667	21.15									0.571429	66.6				0.764706	56.55
																						1	201.9				0.2	75.3				0.77778	21.75									0.428571	64.8				0.823529	58.95
																						0	17.85				0.266667	70.35				0.88889	18.6									0.285714	60				0.882353	61.2
																						0.0614044	22.95				0.333333	72.3				1	24.15									0.142857	42.3				0.941176	62.55
																						0.249123	40.95				0.4	71.85				0	3.9									0	21.75				1	62.7
																						0.436843	48.6				0.466667	70.05				0.5	16.2									1	59.85				0	27.9
																						0.624562	48				0.533333	67.8				1	55.8									0.833333	38.1				0.5	30.9
																						0.812281	67.8				0.6	66.45				0	59.4									0.666667	38.25				1	36
																						1	92.1				0.666667	58.35				0.25	59.4									0.5	49.65				0	48.6
																						0	63.45				0.733333	59.85				0.5	59.1									0.333333	40.35				0.0769231	50.1
																						0.092521	63.45				0.8	56.1				0.75	68.1									0.166667	31.2				0.153846	58.05
																						0.205956	63.45				0.866667	60.45				1	73.8									0	30.45				0.230769	63.45
																						0.319391	63.75				0.933333	77.4				0	5.4									1	192.45				0.307692	65.1
																						0.432826	65.55				1	89.25				0.25	13.35									0.833333	160.35				0.384615	64.2
																						0.54626	70.5				0	39.6				0.5	30.15									0.666667	105.9				0.461539	63.45
																						0.659695	100.65				0.1	39.9				0.75	42.9									0.5	63				0.538462	64.65
																						0.77313	124.8				0.2	41.1				1	74.7									0.333333	62.85				0.615385	64.8
																						0.886565	125.25				0.3	41.1				0	2.4									0.166667	60.15				0.692308	61.35
																						1	124.35				0.4	40.8				0.25	7.5									0	54.75				0.769231	53.25
																						0	58.5				0.5	41.85				0.5	24									1	33				0.846154	42.75
																						0.25	58.65				0.6	48.3				0.75	31.5									0.75	39.3				0.923077	39.9
																						0.5	63.45				0.7	55.65				1	35.1									0.5	64.95				1	41.4
																						0.75	106.8				0.8	60.6				0	5.4									0.25	63.6				0	32.55
																						1	133.35				0.9	63				0.25	6.9									0	32.25				0.166667	30.6
																						0	19.65				1	65.4				0.5	14.1									1	30.9				0.333333	45.9
																						0.2	36.75				0	46.5				0.75	18.9									0.666667	48.9				0.5	67.95
																						0.4	39.3				0.0909091	49.05				1	20.7									0.333333	43.95				0.666667	73.95
																						0.6	51.3				0.181818	57.75				0	5.85									0	31.5				0.833333	68.7
																						0.8	79.35				0.272727	62.1				0.25	12.9									1	65.4				1	47.55
																						1	84.45				0.363636	63.3				0.5	30.45									0.888889	62.55				0	49.05
																						0	40.95				0.454545	57.45				0.75	32.85									0.777778	58.5				0.111111	52.5
																						0.0625	42.75				0.545454	53.85				1	34.95									0.666667	54.3				0.222222	59.85
																						0.125	44.7				0.636364	68.25				0	12.75									0.555556	48.45				0.333333	64.65
																						0.1875	45.6				0.727273	85.95				0.0714286	21.45									0.444444	43.65				0.444444	72.6
																						0.25	45.3				0.818182	105.15				0.142857	31.05									0.333333	43.65				0.555556	74.4
																						0.3125	45				0.909091	118.2				0.214286	39.15									0.222222	43.95				0.666667	79.95
																						0.375	45.45				1	127.35				0.285714	46.05									0.111111	42.3				0.777778	84
																						0.4375	46.65				0	50.7				0.357143	51.9									0	41.25				0.888889	84.15
																						0.5	49.65				0.037037	50.55				0.428571	57.45									1	60.9				1	85.35
																						0.5625	55.05				0.0740741	52.35				0.5	62.1									0.857143	54.3				0	34.8
																						0.625	61.8				0.111111	53.85				0.571429	66.15									0.714286	47.1				0.142857	36.15
																						0.6875	69.6				0.148148	53.85				0.642857	69.6									0.571429	46.35				0.285714	38.25
																						0.75	77.7				0.185185	53.85				0.714286	72.3									0.428571	50.25				0.428571	42.6
																						0.8125	86.1				0.222222	55.35				0.785714	74.7									0.285714	46.5				0.571429	46.95
																						0.875	106.65				0.259259	55.65				0.857143	76.8									0.142857	34.95				0.714286	47.1
																						0.9375	130.65				0.296296	55.95				0.928571	78.3									0	27.15				0.857143	48.6
																						1	152.7				0.333333	57.45				1	79.35									1	120.75				1	47.55
																						0	35.4				0.37037	59.4				0	72.6									0.916667	119.55				0	42.45
																						0.2	45				0.407407	59.55				0.333333	91.35									0.833333	117.3				0.142857	57.9
																						0.4	46.35				0.444444	60.15				0.666667	166.35									0.75	113.25				0.285714	84
																						0.6	44.25				0.481482	59.55				1	170.7									0.666667	108.6				0.428571	89.25
																						0.8	50.1				0.518518	57				0	6.3									0.583333	105.15				0.571429	72
																						1	55.95				0.555556	54.75				0.166667	8.85									0.5	99.15				0.714286	77.85
																						0	17.1				0.592593	52.2				0.333333	34.5									0.416667	97.35				0.857143	88.5
																						0.0947916	35.85				0.62963	51.3				0.5	45.9									0.333333	94.35				1	97.35
																						0.396528	43.65				0.666667	52.65				0.666667	48									0.25	88.8				0	53.55
																						0.698264	51.45				0.703704	56.85				0.833333	93.75									0.166667	81				0.0625	54.15
																						1	61.35				0.740741	62.4				1	129.6									0.0833333	71.25				0.125	53.4
																						0	15.15				0.777778	66.9				0	5.7									0	67.95				0.1875	52.5
																						0.0669633	18.15				0.814815	70.2				0.125	9.45									1	52.35				0.25	51.45
																						0.533482	28.95				0.851852	72.6				0.25	20.55									0	35.7				0.3125	50.55
																						1	45				0.888889	73.65				0.375	25.95									0	41.1				0.375	51.3
																						0	31.35				0.925926	74.1				0.5	30.6									0.5	45.15				0.4375	52.95
																						0.0789679	42.9				0.962963	73.95				0.625	38.4									1	58.8				0.5	55.5
																						0.309226	49.8				1	72.45				0.75	75.6									0	29.25				0.5625	58.2
																						0.539484	48				0	64.35				0.875	102.3									0.125	41.7				0.625	62.1
																						0.769742	48.75				0.071429	64.35				1	115.65									0.25	43.35				0.6875	64.8
																						1	57.15				0.142857	64.5				0	12.15									0.375	49.05				0.75	66.3
																						0	20.25				0.214286	63.6				0.1	12.15									0.5	66.9				0.8125	67.2
																						0.0570527	24.75				0.285714	61.95				0.2	25.35									0.625	88.65				0.875	67.5
																						0.245642	31.8				0.357143	60				0.3	37.2									0.75	105.15				0.9375	67.2
																						0.434232	45.9				0.428571	57.6				0.4	49.95									0.875	103.5				1	66.75
																						0.622821	67.8				0.5	55.5				0.5	63.15									1	74.1				0	23.1
																						0.811411	93.3				0.571429	52.8				0.6	64.95									0	18.6				0.166667	33.3
																						1	122.1				0.642857	52.8				0.7	65.25									0.166667	26.4				0.333333	41.4
																						0	17.25				0.714286	55.05				0.8	59.55									0.333333	47.25				0.5	47.7
																						0.0753386	22.5				0.785714	58.8				0.9	46.35									0.5	49.05				0.666667	59.85
																						0.306504	42.45				0.857143	66.15				1	39.15									0.666667	48.6				0.833333	48.15
																						0.537669	63				0.928571	72.75				0	18.9									0.833333	56.85				1	51.6
																						0.768835	83.85				1	77.1				0.0625	20.85									1	63.9				0	55.65
																						1	111.6				0	35.1				0.125	27.3									0	81.3				0.5	32.85
																						0	26.1				0.0909091	37.05				0.1875	46.35									0.2	67.05				1	51.3
																						0.0323877	26.85				0.181818	44.85				0.25	58.5									0.4	39				0	34.05
																						0.193656	38.1				0.272727	49.05				0.3125	74.7									0.6	54.15				0.0625	34.2
																						0.354925	50.1				0.363636	43.65				0.375	83.85									0.8	62.4				0.125	35.25
																						0.516194	63.15				0.454545	31.8				0.4375	83.85									1	65.1				0.1875	37.05
																						0.677463	76.65				0.545454	22.95				0.5	86.4									0	34.5				0.25	39.15
																						0.838731	90.3				0.636364	18.6				0.5625	82.2									0.2	43.2				0.3125	40.35
																						1	124.65				0.727273	21.45				0.625	75									0.4	56.85				0.375	41.25
																						0	49.95				0.818182	27.45				0.6875	63.6									0.6	51.3				0.4375	42
																						0.0176429	49.2				0.909091	35.85				0.75	44.25									0.8	45.3				0.5	41.85
																						0.0932088	49.05				1	44.55				0.8125	32.25									1	51.6				0.5625	41.25
																						0.168775	49.65									0.875	34.2									0	29.55				0.625	40.95
																						0.244341	50.25									0.9375	39.3									0.2	42.9				0.6875	42.15
																						0.319907	50.25									1	42.15									0.4	48.15				0.75	43.5
																						0.395473	51.9									0	4.05									0.6	48.15				0.8125	45
																						0.471038	57.15									0.2	8.4									0.8	52.5				0.875	47.4
																						0.546604	62.55									0.4	32.85									1	56.25				0.9375	48.45
																						0.62217	78									0.6	40.5									0	37.95				1	49.35
																						0.697736	85.65									0.8	45.6									0.111111	38.7				0	67.05
																						0.773302	94.2									1	49.8									0.222222	42.45				0.0769231	67.05
																						0.848868	102.9									0	45.6									0.333333	45.3				0.153846	66.45
																						0.924434	111.15									0.25	51.6									0.444444	47.25				0.230769	66
																						1	117.75									0.5	44.25									0.555556	47.7				0.307692	65.55
																						0	12.75									0.75	55.2									0.666667	46.5				0.384615	64.35
																						0.0571101	19.8									1	62.55									0.777778	46.35				0.461539	62.55
																						0.528555	62.25									0	56.25									0.888889	48.3				0.538462	60
																						1	121.95									0.0666667	51.6									1	49.8				0.615385	57.9
																						0	28.65									0.133333	47.4									0	31.5				0.692308	57.15
																						0.0957277	24.6									0.2	44.4									0.1	43.65				0.769231	56.4
																						0.547864	50.1									0.266667	38.85									0.2	45.45				0.846154	55.05
																						1	112.2									0.333333	41.1									0.3	35.1				0.923077	54.15
																						0	26.4									0.4	51									0.4	44.7				1	54.6
																						0.166667	31.05									0.466667	61.5									0.5	50.85				0	32.4
																						0.333333	45									0.533333	62.1									0.6	54.6				0.125	33
																						0.5	62.7									0.6	64.5									0.7	54.3				0.25	38.1
																						0.666667	83.25									0.666667	63.15									0.8	49.65				0.375	40.8
																						0.833333	101.25									0.733333	45.45									0.9	60.9				0.5	40.05
																						1	98.55									0.8	28.35									1	97.2				0.625	40.8
																						0	26.4									0.866667	32.25									0	10.8				0.75	45.9
																						0.0446141	31.65									0.933333	40.35									0.333333	14.7				0.875	55.5
																						0.203845	45.9									1	46.8									0.666667	40.2				1	61.05
																						0.363076	45.6									0	25.05									1	63				0	22.95
																						0.522307	65.85									0.142857	26.4									0	18.75				0.2	34.5
																						0.681538	79.8									0.285714	30.45									0.125	29.4				0.4	57.45
																						0.840769	80.7									0.428571	35.55									0.25	44.55				0.6	48.6
																						1	87.45									0.571429	39.75									0.375	46.95				0.8	37.35
																						0	64.95									0.714286	42.9									0.5	34.95				1	43.5
																						0.5	91.65									0.857143	44.4									0.625	45.45				0	45.6
																						1	120.45									1	44.85									0.75	67.8				0.125	47.55
																						0	62.25									0	26.1									0.875	94.2				0.25	55.8
																						0.111111	62.1									0.166667	28.2									1	153.15				0.375	64.05
																						0.222222	62.55									0.333333	45.45									0	63.45				0.5	72.9
																						0.333333	63.6									0.5	99.45									0.111111	62.4				0.625	74.85
																						0.444444	65.7									0.666667	117.75									0.222222	43.35				0.75	75.15
																						0.555556	75.3									0.833333	124.2									0.333333	46.35				0.875	74.1
																						0.666667	95.55									1	117.9									0.444444	53.85				1	74.1
																						0.777778	124.05									0	6.15									0.555556	59.4				0	61.05
																						0.888889	152.25									0.2	12									0.666667	62.85				0.055556	60.9
																						1	172.8									0.4	31.8									0.777778	64.95				0.111111	59.25
																						0	55.35									0.6	58.35									0.888889	66.15				0.166667	57
																						0.0355797	45.15									0.8	60.3									1	66.6				0.222222	55.2
																						0.173354	46.65									1	69.3									0	32.25				0.277778	53.1
																						0.311128	51									0	6.6									0.166667	50.7				0.333333	52.5
																						0.448903	56.25									0.25	9.75									0.333333	82.65				0.388889	52.95
																						0.586677	61.95									0.5	72.9									0.5	95.1				0.444444	54.3
																						0.724451	67.95									0.75	95.25									0.666667	93.45				0.5	58.35
																						0.862226	74.55									1	94.65									0.833333	84				0.555556	63.3
																						1	102.45									0	39.75									1	74.55				0.611111	67.35
																						0	64.95									0.0769231	38.4									0	58.5				0.666667	70.35
																						0.0847992	64.95									0.153846	40.35									0.333333	62.55				0.722222	73.5
																						0.237333	80.25									0.230769	46.35									0.666667	66				0.777778	76.2
																						0.389866	129.3									0.307692	73.35									1	67.05				0.833333	77.1
																						0.5424	229.2									0.384615	100.5									0	32.55				0.888889	77.7
																						0.694933	275.85									0.461539	107.4									0.5	62.25				0.944444	77.85
																						0.847467	303.3									0.538462	108.45									1	116.1				1	77.55
																						1	342.45									0.615385	105									0	18.3				0	52.95
																						0	29.7									0.692308	102.6									0.1	36.9				0.0666667	52.95
																						0.0410207	31.65									0.769231	99.75									0.2	43.5				0.133333	52.35
																						0.232817	45.9									0.846154	94.5									0.3	47.25				0.2	52.2
																						0.424612	46.65									0.923077	91.95									0.4	44.4				0.266667	52.8
																						0.616408	45.3									1	91.35									0.5	46.05				0.333333	52.95
																						0.808204	51.45									0	8.85									0.6	52.35				0.4	52.5
																						1	57									0.25	21									0.7	60.6				0.466667	51.6
																						0	66.3									0.5	40.35									0.8	69.6				0.533333	51.75
																						0.0714286	66.15									0.75	56.25									0.9	79.35				0.6	52.65
																						0.142857	67.05									1	68.25									1	116.4				0.666667	53.55
																						0.214286	69.15									0	13.5									0	29.4				0.733333	53.55
																						0.285714	73.05									0.25	21									0.166667	28.65				0.8	53.4
																						0.357143	87.3									0.5	37.2									0.333333	25.8				0.866667	53.55
																						0.428571	109.65									0.75	47.4									0.5	27.45				0.933333	53.7
																						0.5	117.9									1	48.3									0.666667	30				1	52.95
																						0.571429	110.25									0	13.2									0.833333	31.8				0	33.15
																						0.642857	96.75									0.333333	24.15									1	31.95				0.333333	31.65
																						0.714286	102.3									0.666667	63.6									0	27.45				0.666667	29.1
																						0.785714	115.8									1	89.85									0.2	31.05				1	26.7
																						0.857143	127.2									0	9.6									0.4	33.9
																						0.928571	134.1									0.5	17.55									0.6	44.85
																						1	137.4									1	77.25									0.8	57
																						0	26.25									0	7.65									1	66.9
																						0.033141	46.35									0.125	14.1									0	29.7
																						0.355427	66.6									0.25	24.15									0.166667	31.35
																						0.677714	91.2									0.375	28.5									0.333333	35.55
																						1	119.4									0.5	30.3									0.5	43.95
																						0	21.75									0.625	31.2									0.666667	49.5
																						0.125	32.1									0.75	34.2									0.833333	54
																						0.25	45									0.875	39.15									1	57.6
																						0.375	59.4									1	44.85									0	50.25
																						0.5	75.6									0	7.2									0.333333	35.85
																						0.625	102.3									0.333333	20.25									0.666667	25.05
																						0.75	123.15									0.666667	25.8									1	22.2
																						0.875	131.4									1	24.75									0	63.75
																						1	128.7									0	7.8									0.111111	63.75
																						0	29.4									0.2	13.2									0.222222	63.75
																						0.333333	41.1									0.4	41.25									0.333333	64.05
																						0.666667	59.4									0.6	61.8									0.444444	64.65
																						1	64.65									0.8	69									0.555556	65.55
																						0	12.9									1	71.1									0.666667	66.3
																						0.142857	17.85									0	16.8									0.777778	67.05
																						0.285714	28.2									0.0666667	17.25									0.888889	67.35
																						0.428571	33.45									0.133333	17.85									1	67.5
																						0.571429	47.55									0.2	18.75									0	34.35
																						0.714286	71.25									0.266667	19.95									0.111111	38.85
																						0.857143	99.6									0.333333	21.15									0.222222	40.95
																						1	121.05									0.4	21.75									0.333333	37.8
																						0	36.75									0.466667	23.25									0.444444	44.4
																						0.333333	55.8									0.533333	25.05									0.555556	52.8
																						0.666667	63.75									0.6	27.75									0.666667	63.6
																						1	66									0.666667	30.75									0.777778	75.9
																						0	122.55									0.733333	34.5									0.888889	89.1
																						0.166667	96.45									0.8	38.4									1	125.85
																						0.333333	95.7									0.866667	46.95									0	41.55
																						0.5	128.25									0.933333	57.3									0.125	40.8
																						0.666667	158.85									1	63									0.25	39.15
																						0.833333	184.65									0	18.45									0.375	39.3
																						1	202.35									0.111111	20.4									0.5	45.45
																						0	53.55									0.222222	29.4									0.625	61.05
																						0.333333	86.85									0.333333	38.1									0.75	81.9
																						0.666667	114.9									0.444444	43.8									0.875	94.05
																						1	123.45									0.555556	46.5									1	104.4
																						0	19.05									0.666667	47.4									0	57
																						0.2	25.8									0.777778	48.3									0.25	54.3
																						0.4	40.95									0.888889	54									0.5	45.3
																						0.6	49.05									1	70.2									0.75	45.15
																						0.8	54.45									0	5.7									1	40.95
																						1	58.2									0.25	13.65									0	55.05
																						0	58.2									0.5	60.15									0.142857	58.8
																						0.5	63.15									0.75	75									0.285714	64.35
																						1	75.6									1	83.7									0.428571	71.7
																						0	13.5									0	21.15									0.571429	91.2
																						0.2	21.15									0.1	36.9									0.714286	108.6
																						0.4	29.4									0.2	53.1									0.857143	121.05
																						0.6	37.95									0.3	65.85									1	126.75
																						0.8	51									0.4	81.75									0	38.7
																						1	60.9									0.5	100.5									0.125	38.1
																						0	19.35									0.6	126									0.25	35.7
																						0.125	21.15									0.7	147.75									0.375	33.45
																						0.25	29.4									0.8	168.9									0.5	34.5
																						0.375	35.7									0.9	189.3									0.625	49.05
																						0.5	44.25									1	221.85									0.75	70.2
																						0.625	47.85									0	9.3									0.875	97.5
																						0.75	46.2									0.125	16.8									1	114.75
																						0.875	73.65									0.25	39.6									0	52.35
																						1	112.2									0.375	55.5									0.2	44.1
																						0	30.15									0.5	99.6									0.4	48.3
																						0.25	25.5									0.625	128.55									0.6	66.6
																						0.5	33.6									0.75	149.55									0.8	88.95
																						0.75	50.85									0.875	163.8									1	115.95
																						1	62.25									1	170.85									0	30.75
																						0	21.45									0	35.1									0.333333	45
																						0.333333	37.65									0.071429	35.7									0.666667	60.15
																						0.666667	57									0.142857	41.55									1	61.95
																						1	64.05									0.214286	43.95									0	58.8
																						0	33.15									0.285714	45.6									0.142857	60.6
																						0.2	42.15									0.357143	40.65									0.285714	61.95
																						0.4	57.15									0.428571	31.5									0.428571	63.15
																						0.6	88.2									0.5	29.55									0.571429	71.25
																						0.8	94.2									0.571429	29.85									0.714286	93.75
																						1	74.55									0.642857	39.15									0.857143	181.35
																						0	25.35									0.714286	48.6									1	209.85
																						0.125	34.2									0.785714	60.3									0	23.85
																						0.25	45.3									0.857143	67.2									0.166667	30
																						0.375	47.7									0.928571	71.85									0.333333	47.85
																						0.5	47.55									1	76.8									0.5	48.45
																						0.625	47.55									0	14.1									0.666667	56.1
																						0.75	45.3									0.0769231	14.25									0.833333	95.1
																						0.875	78.9									0.153846	27									1	118.65
																						1	114.15									0.230769	38.55									0	34.5
																						0	57.3									0.307692	40.95									0.142857	29.7
																						0.333333	80.4									0.384615	32.55									0.285714	25.2
																						0.666667	107.55									0.461539	24.9									0.428571	41.55
																						1	115.5									0.538462	20.55									0.571429	96
																						0	34.8									0.615385	19.65									0.714286	123.9
																						0.166667	50.85									0.692308	22.8									0.857143	139.05
																						0.333333	59.7									0.769231	28.05									1	141.3
																						0.5	64.8									0.846154	36.3									0	28.65
																						0.666667	75.75									0.923077	43.65									0.142857	31.8
																						0.833333	120.3									1	49.8									0.285714	30
																						1	135.15									0	8.25									0.428571	34.2
																						0	32.85									0.2	12.15									0.571429	80.7
																						0.333333	73.65									0.4	66.6									0.714286	105
																						0.666667	117.15									0.6	94.65									0.857143	121.95
																						1	129.3									0.8	109.65									1	132
																						0	20.4									1	114.6									0	29.4
																						0.166667	31.05									0	10.95									0.333333	25.95
																						0.333333	45.6									0.2	23.7									0.666667	35.4
																						0.5	50.25									0.4	41.7									1	45
																						0.666667	47.1									0.6	48.45									0	31.65
																						0.833333	47.7									0.8	50.55									0.2	31.95
																						1	54									1	53.55									0.4	31.2
																						0	68.55									0	23.25									0.6	53.1
																						0.333333	79.95									0.142857	29.55									0.8	84.75
																						0.666667	114.6									0.285714	30.9									1	102.3
																						1	123.6									0.428571	26.85									0	31.5
																						0	33.6									0.571429	19.95									0.5	44.85
																						0.125	45.15									0.714286	23.4									1	57.9
																						0.25	49.35									0.857143	26.1									0	27.9
																						0.375	49.65									1	33.75									0.125	43.05
																						0.5	50.25																			0.25	52.5
																						0.625	53.25																			0.375	53.25
																						0.75	56.1																			0.5	49.65
																						0.875	58.65																			0.625	49.8
																						1	60.6																			0.75	45.9
																						0	27.45																			0.875	47.1
																						0.125	28.5																			1	54.45
																						0.25	35.85																			0	33.9
																						0.375	38.85																			0.166667	48
																						0.5	38.85																			0.333333	64.65
																						0.625	46.2																			0.5	93.9
																						0.75	58.35																			0.666667	114
																						0.875	78.45																			0.833333	123.6
																						1	90.75																			1	119.4
																						0	55.2																			0	13.95
																						0.166667	38.4																			0.333333	26.55
																						0.333333	31.05																			0.666667	75.3
																						0.5	28.2																			1	112.65
																						0.666667	41.1																			0	30.75
																						0.833333	43.05																			0.25	30.9
																						1	64.05																			0.5	44.85
																						0	60.15																			0.75	59.85
																						0.166667	68.7																			1	65.25
																						0.333333	82.2																			0	30.9
																						0.5	97.5																			0.5	48.6
																						0.666667	111																			1	69.9
																						0.833333	120.45																			0	32.25
																						1	126																			0.2	33.45
																						0	45.45																			0.4	61.8
																						0.166667	44.25																			0.6	79.2
																						0.333333	57.15																			0.8	88.5
																						0.5	75.15																			1	81.9
																						0.666667	94.8																			0	63
																						0.833333	134.85																			0.166667	63
																						1	170.55																			0.333333	63
																						0	79.95																			0.5	61.8
																						0.5	121.2																			0.666667	57
																						1	132.45																			0.833333	37.5
																						0	24.3																			1	36.9
																						0.166667	39.75																			0	66.45
																						0.333333	46.2																			0.1	67.65
																						0.5	43.8																			0.2	75.45
																						0.666667	62.1																			0.3	90
																						0.833333	96.3																			0.4	93.15
																						1	117.3																			0.5	77.1
																						0	18.6																			0.6	51
																						0.2	34.05																			0.7	74.7
																						0.4	55.65																			0.8	90.6
																						0.6	78.15																			0.9	92.55
																						0.8	102.6																			1	93.3
																						1	120.9																			0	54.45
																						0	15.45																			0.25	19.35
																						0.142857	22.95																			0.5	17.7
																						0.285714	48.45																			0.75	47.4
																						0.428571	64.2																			1	64.8
																						0.571429	66.75																			0	63.6
																						0.714286	78.45																			0.142857	63.9
																						0.857143	103.65																			0.285714	63.75
																						1	122.55																			0.428571	63.9
																						0	13.95																			0.571429	65.7
																						0.166667	26.1																			0.714286	69.45
																						0.333333	42																			0.857143	77.25
																						0.5	58.8																			1	85.35
																						0.666667	76.05																			0	63.3
																						0.833333	101.1																			0.125	63.45
																						1	140.25																			0.25	64.2
																						0	46.05																			0.375	67.8
																						0.25	23.25																			0.5	78
																						0.5	58.2																			0.625	97.95
																						0.75	59.25																			0.75	116.7
																						1	62.55																			0.875	129.15
																						0	55.95																			1	135.3
																						0.25	62.1																			0	61.8
																						0.5	65.7																			0.25	62.25
																						0.75	67.65																			0.5	55.8
																						1	71.4																			0.75	48.6
																						0	60.75																			1	40.5
																						0.5	121.5																			0	57
																						1	139.35																			0.166667	43.95
																						0	42.15																			0.333333	51.15
																						0.166667	53.25																			0.5	67.95
																						0.333333	94.5																			0.666667	64.8
																						0.5	101.4																			0.833333	45.45
																						0.666667	145.65																			1	45
																						0.833333	170.4																			0	61.8
																						1	186.75																			1	70.35
																						0	32.85																			0	31.2
																						0.333333	75.9																			0.111111	42.45
																						0.666667	136.05																			0.222222	49.35
																						1	153																			0.333333	48.9
																						0	51.45																			0.444444	47.7
																						0.333333	79.5																			0.555556	53.25
																						0.666667	113.1																			0.666667	60.9
																						1	123.3																			0.777778	69.15
																						0	59.1																			0.888889	78
																						0.2	68.55																			1	102.45
																						0.4	72.9																			0	67.95
																						0.6	108																			0.142857	66.75
																						0.8	136.5																			0.285714	67.2
																						1	158.4																			0.428571	73.8
																						0	23.25																			0.571429	84.6
																						0.125	24.6																			0.714286	88.8
																						0.25	25.2																			0.857143	91.2
																						0.375	29.4																			1	75
																						0.5	33.15																			0	20.4
																						0.625	45																			0.25	36.6
																						0.75	62.4																			0.5	69.3
																						0.875	86.55																			0.75	103.2
																						1	100.95																			1	126.6
																						0	32.4																			0	62.25
																						0.111111	48.45																			0.0909091	62.55
																						0.222222	70.35																			0.181818	63.45
																						0.333333	85.5																			0.272727	64.35
																						0.444444	91.2																			0.363636	64.8
																						0.555556	91.05																			0.454545	65.25
																						0.666667	84.6																			0.545455	67.65
																						0.777778	82.35																			0.636364	73.95
																						0.888889	89.7																			0.727273	85.5
																						1	104.4																			0.818182	90
																						0	58.95																			0.909091	92.55
																						0.111111	61.95																			1	86.4
																						0.222222	64.35																			0	33
																						0.333333	65.25																			0.2	27.75
																						0.444444	63.75																			0.4	26.25
																						0.555556	60.3																			0.6	59.25
																						0.666667	55.8																			0.8	94.2
																						0.777778	56.85																			1	113.55
																						0.888889	69																			0	94.8
																						1	79.05																			0.1	93.3
																						0	31.5																			0.2	91.05
																						0.142857	46.35																			0.3	84.75
																						0.285714	60																			0.4	75.75
																						0.428571	112.2																			0.5	63.6
																						0.571429	155.1																			0.6	54.75
																						0.714286	187.35																			0.7	48.75
																						0.857143	211.95																			0.8	49.95
																						1	231.15																			0.9	50.55
																						0	44.55																			1	51.45
																						0.25	39.6																			0	26.7
																						0.5	70.05																			0.166667	30.9
																						0.75	100.5																			0.333333	34.2
																						1	116.85																			0.5	48.15
																						0	45.15																			0.666667	66.3
																						0.0769231	49.2																			0.833333	83.85
																						0.153846	51.75																			1	96.75
																						0.230769	54.6																			0	18.15
																						0.307692	57.6																			0.25	21.3
																						0.384615	57.6																			0.5	51.45
																						0.461538	60.6																			0.75	82.2
																						0.538462	63.75																			1	93.75
																						0.615385	66.9																			0	34.5
																						0.692308	70.35																			0.111111	42.6
																						0.769231	74.1																			0.222222	48.15
																						0.846154	109.2																			0.333333	43.95
																						0.923077	129.15																			0.444444	56.85
																						1	133.5																			0.555556	91.65
																						0	68.85																			0.666667	103.8
																						0.5	113.25																			0.777778	99.45
																						1	126.3																			0.888889	98.55
																						0	23.7																			1	112.05
																						0.5	118.35																			0	54.75
																						1	146.4																			0.2	44.25
																						0	46.95																			0.4	47.85
																						0.0769231	59.25																			0.6	56.1
																						0.153846	70.95																			0.8	63.3
																						0.230769	73.65																			1	67.2
																						0.307692	74.85																			0	56.1
																						0.384615	75.9																			1	64.05
																						0.461538	78																			0	62.25
																						0.538462	80.25																			0.333333	63.15
																						0.615385	81.15																			0.666667	66.45
																						0.692308	119.7																			1	67.8
																						0.769231	175.8																			0	17.85
																						0.846154	203.1																			0.25	16.2
																						0.923077	223.95																			0.5	38.7
																						1	240.3																			0.75	57.15
																						0	68.1																			1	64.65
																						0.25	66.15																			0	58.05
																						0.5	68.85																			0.111111	47.25
																						0.75	88.5																			0.222222	46.35
																						1	104.55																			0.333333	51.6
																						0	31.2																			0.444444	55.5
																						0.25	66.9																			0.555556	55.5
																						0.5	129.15																			0.666667	49.5
																						0.75	163.05																			0.777778	51.75
																						1	171.3																			0.888889	87.6
																						0	44.85																			1	110.7
																						0.25	20.7																			0	28.35
																						0.5	44.85																			0.25	31.05
																						0.75	94.2																			0.5	45.6
																						1	117																			0.75	57.75
																						0	21.3																			1	61.5
																						0.166667	30.15																			0	24.45
																						0.333333	49.5																			0.166667	35.25
																						0.5	61.5																			0.333333	51
																						0.666667	75.6																			0.5	66.45
																						0.833333	92.85																			0.666667	83.4
																						1	104.1																			0.833333	99.15
																						0	29.55																			1	96.15
																						0.5	41.25																			0	34.5
																						1	67.8																			0.166667	32.85
																						0	15.6																			0.333333	31.2
																						0.5	40.65																			0.5	42.9
																						1	82.35																			0.666667	41.55
																						0	59.1																			0.833333	46.05
																						0.111111	60.15																			1	54.15
																						0.222222	41.1																			0	22.2
																						0.333333	36.45																			0.25	25.35
																						0.444444	46.2																			0.5	47.85
																						0.555556	55.05																			0.75	84.15
																						0.666667	64.05																			1	111.3
																						0.777778	73.05																			0	35.85
																						0.888889	84.3																			0.5	43.05
																						1	117.75																			1	63.75
																						0	135.75																			0	30.3
																						0.333333	75.15																			0.25	41.7
																						0.666667	122.1																			0.5	59.25
																						1	135.75																			0.75	65.55
																						0	68.1																			1	67.05
																						0.333333	54.3																			0	31.8
																						0.666667	64.35																			0.142857	43.95
																						1	68.1																			0.285714	65.85
																						0	25.8																			0.428571	64.95
																						0.2	20.85																			0.571429	64.35
																						0.4	32.25																			0.714286	64.2
																						0.6	66.15																			0.857143	64.05
																						0.8	90																			1	64.05
																						1	103.35																			0	28.65
																						0	28.8																			0.166667	29.85
																						0.166667	32.85																			0.333333	34.5
																						0.333333	42.9																			0.5	45.6
																						0.5	58.65																			0.666667	56.1
																						0.666667	77.55																			0.833333	64.2
																						0.833333	84																			1	68.85
																						1	87.3																			0	61.8
																						0	65.55																			0.125	35.7
																						0.5	111.3																			0.25	38.25
																						1	123.45																			0.375	45.75
																						0	51.9																			0.5	54.75
																						0.166667	39.45																			0.625	64.35
																						0.333333	37.2																			0.75	74.1
																						0.5	51.3																			0.875	84.3
																						0.666667	70.95																			1	116.55
																						0.833333	93.75																			0	60.3
																						1	112.65																			0.2	46.5
																						0	22.8																			0.4	47.55
																						0.142857	31.8																			0.6	71.85
																						0.285714	49.65																			0.8	100.2
																						0.428571	71.4																			1	136.95
																						0.571429	99.9
																						0.714286	125.25
																						0.857143	139.65
																						1	145.35
																						0	123.15
																						0.333333	130.65
																						0.666667	145.5
																						1	150.3
																						0	58.2
																						0.25	71.25
																						0.5	84.15
																						0.75	99
																						1	100.2
																						0	63.75
																						0.5	71.25
																						1	70.95
																						0	65.85
																						0.5	65.85
																						1	77.85
																						0	17.7
																						0.111111	42.15
																						0.222222	47.85
																						0.333333	40.8
																						0.444444	28.05
																						0.555556	35.4
																						0.666667	51.15
																						0.777778	66.9
																						0.888889	86.55
																						1	117.3
																						0	19.2
																						0.2	32.4
																						0.4	48.75
																						0.6	69
																						0.8	95.1
																						1	118.8
																						0	25.95
																						0.2	42.6
																						0.4	57.9
																						0.6	70.65
																						0.8	94.65
																						1	113.1
																						0	45.6
																						0.0769231	63.15
																						0.153846	71.25
																						0.230769	70.35
																						0.307692	48.45
																						0.384615	73.2
																						0.461538	110.1
																						0.538462	149.1
																						0.615385	164.7
																						0.692308	177.9
																						0.769231	190.5
																						0.846154	189.15
																						0.923077	179.25
																						1	167.55
																						0	21
																						0.2	31.65
																						0.4	48.6
																						0.6	68.85
																						0.8	92.25
																						1	109.65
[truncated: 9 more columns]
