# Supplementary material for: Cell wall synthesis and remodelling dynamics determine division site architecture and cell shape in Escherichia coli
Source: Nat Microbiol. 2022 Sep 12;7(10):1621–34. doi: 10.1038/s41564-022-01210-z (PMC9519445; doi:10.1038/s41564-022-01210-z)
Supplement: Source Data Fig. 3 — Numerical data. [file 41564_2022_1210_MOESM13_ESM.xlsx]

## Sheet: Sheet1
3c	time (min)	wt fluorecence HADA intensity (AU)
	2	1914.42	2257.56	1526.04	1764.73	1829.25	1630.99	1940.68	1638.04	1352.4	1191.4	2475.21	1804.67	1134.8	980.62	1599.95	2687.73	2679.54	2190.68	2090.44	2789.29	2632.93	1356.41	1419.41	923.413	1814.98	1465.33	1790.89	1213.57	1426.59	1091.1	1152.59	955.817	935.361	1157.97	1720.89	1727.64	1159.4	1479.74	1832.46	1084.9	916.847	1138.59	1707.26	1770.28	1421.66	1756.19	1436.61	2440.62
	4	2438.72	2059.39	1780.51	1975.43	1903.4	3340.2	2693.12	2394.44	2059.52	3141.74	4095.53	3117.69	2040.74	2938.88	2178.73	2442.37	1406.24	2407.76	2714.32	2219.14	1601.27	2046.35	2948.5	4396.19	2709.44	2737.08	2288.07	2466.94	2282.08	2269.87	2716.91	3738.8	2053.77	2179.4	1923.67	3163.16	1496.59	1843.53	1951.72	2128.82	1598.54	1492.42	2427.97	1977.85	1680.17	2280.24	2335.37	2639.67
	8	3495.47	3149.53	2878.02	2329.8	2493.97	4302.31	1395.39	1900.62	2316.99	2981.38	2547.49	1625.48	2985.28	2195.14	2476.06	3014.11	1517.82	3250.85	2382.02	2236.21	2150.66	2431.86	3965.51	2892.33	2141.69	2437.31	2970.92	3012.5	3711.01	2107.56	3592.11	2356.89	3784.44	2765.59	1984.22	2240.32	1887.36	4768.93	2223.2	2600.3	2523.89	1379.93	2592.65	1338.89	2767.4	1654.98	2563.01	1691.15
	time (min)	ftsL* HADA fluorecence intensity (AU)
	2	1541.84	2121.2	2906.49	1765.21	1344.29	2900.31	3652.61	2026.76	1721.89	2725.8	2019.64	1991.82	2836.2	1432.35	2482.53	3227	2695.95	1019.59	885.167	1298.77	2942.82	1834.29	1674.06	2852	1722.72	2334.62	2645.41	1692.09	881.065	1198	1662.14	1912.06	1603.43	1187.31	1283.98	1922.13	2756.76	2370.72	1679.56	1644.52	2648.92	1756.52	3070.7	1195.58	1866.21	1396.83	2081.25	1139.28
	4	3521.73	1991.7	1714.99	2365.48	2802.97	3327.78	3633.98	2533.86	1546.86	2002.47	2003.13	3105.01	2425.7	2418.53	3753.41	2333.73	2025.19	2220.11	1938.58	3053.39	6553.5	3445.54	2150.85	4439.2	2628.14	4028.2	2206.63	1608.21	2913.79	2074.61	2612.55	2332.59	3393.28	4107.28	2324.74	1901.06	3141.53	2293.22	2618.43	4814.29	2801.64	3840.15	2275.78	2106.09	2398.29	2431.53	2625.31	5008.85
	8	4404.28	4366.43	3257.85	3694.74	5031.6	3614.72	4228.58	3227.95	2166.15	4457.84	1830.97	4070.64	3866.52	5565.75	4065.64	2326.22	3654.11	3350.81	3979.51	3892.24	1988.65	3078.07	1574.23	6156.07	4533.12	3176.21	3270.89	4430.2	6758.01	6022.68	5315.81	3636.04	4212.46	3722.28	3211.28	1417.32	6931.65	6177.73	2792.59	2627.32	3624.78	4803.81	3167.1	3312.61	3279.44	2147.27	3716.54	7642.27
	time (min)	ftsN-∆SPOR HADA fluorecence intensity (AU)
	2	691.345	588.744	1347.9	1206.55	1467.66	1257.43	1064.01	908.763	1157.31	1613.66	1468.72	602.108	1174.57	1060.46	621.759	862.337	1008.12	660.676	986.845	1733.94	356.72	956.633	950.799	619.994	741.632	977.498	339.117	1018.02	1019.47	1336.78	909.326	1030.39	801.345	1070.04	1322.88	1219.2	1076.16	629.993	694.629	1019.91	406.157	881.77	999.451	958.854	1168.97	891.311	1044.81	922.426
	4	1415.77	597.343	1093.76	894.914	1239.01	496.286	1020.55	1482.94	863.324	1059.06	1549.19	1036.76	873.381	1286.89	868.855	1343.25	1526.68	1727.96	1551.4	1657.1	1319.52	1328.9	1389.22	1334.11	1199.59	1266.16	1196.94	1240.42	1150.44	578.178	1134.93	1142.48	1288.64	1003.86	1713.15	1346.2	1388.1	872.005	1133.54	1427.66	876.491	1225.33	1265.67	3045.83	1450.96	1656.93	1253.46	1492.7
	8	3174.57	2321.41	2154.78	968.987	2253.79	3089.13	1400.88	2362.8	2378.63	1783.78	3184.17	1595.42	1088.09	2247.16	1560.58	2314.53	2137.1	1064.46	1716.84	1716.27	2133.29	1891.18	1980.54	2170.76	1555.95	2240.42	1829.56	1474.84	1977.4	2464.13	1969.79	2257.26	1961.4	2976.16	2479.41	1817.01	2623.35	2861.33	1954.63	1345.51	2362.18	3339.86	2789.47	2554.67	3267.74	2295.4	2272.45	1862.2
	time (min)	∆envC fluorecence HADA intensity (AU)
	2	987.417	1210.88	642.89	937.317	535.383	390.001	727.112	766.376	918.781	912.222	985.281	1641.48	1119.06	1470.48	893.684	618.221	1003.53	1177.9	711.785	932.452	490.646	571.154	1211.8	638.378	466.031	797.048	509.115	1123.77	1045.67	695.429	925.892	894.918	1330.44	769.09	1283.54	349.206	1027.77	659.382	1016.29	829.399	748.97	681.672	1078.92	732.433	1038	901.121	1961.52	661.324
	4	712.985	1200.91	1046.11	1758.22	1539.57	1461.22	472.275	810.406	1434.96	1627.49	2430.91	2347.22	1660.97	828.507	1567.42	1520.97	2456.68	944.023	484.665	1861.53	965.572	1013.4	568.203	2918.3	2897.28	2350.97	1508.92	3875.11	1846.23	1523.29	3202.4	2357.98	1681.33	1875.42	919.754	2091.75	2552.84	2568.03	1322.07	1363.2	2574.44	1294.94	2219.14	3339.41	1929.17	2525.1	2752.45	2401.25
	8	1074.82	768.294	2473.36	2584.74	2254.09	2594.69	2584.01	3538.8	2347.51	1964.8	1674.11	1877.52	2203.78	1689.23	2661.05	2103.59	1443.89	2647.48	1707.29	1604.78	2000.64	3029.93	2970.24	2059.93	1188.72	1499.18	2559.17	2396.99	2826.84	1636.53	2477.25	2677.01	1901.62	2124.94	2459.96	1451.18	2328.23	1856.65	2190.97	3121.63	1948.08	1388.45	2745.95	2745.46	4125.26	2533.07	2393.58	1713.57
	Linear Regression						Row Statistics
	Best-fit values	wt	ftsL*	ftsN-∆SPOR	∆envC			wt				ftsL*				ftsN-∆SPOR				∆envC
	YIntercept	1046	1175	725.9	453.6		time (min)	Median	Mean	SD	N	Median	Mean	SD	N	Median	Mean	SD	N	Median	Mean	SD	N
	Slope	229.6	306.8	159.6	224.8		2	1421.66	1453.19	486.788	91	1654.85	1740.62	620.405	445	1006.61	991.982	321.865	200	806.582	834.208	291.803	497
	95% CI (profile likelihood)						4	1893.96	1980.26	702.152	459	2465.09	2660.77	953.956	123	1388.66	1472.15	551.221	148	1653.01	1725.72	660.069	138
	YIntercept	928.5 to 1164	1063 to 1286	641.4 to 810.4	392.9 to 514.4		8	2765.92	2878.26	742.26	504	3399.39	3595.2	1146.87	312	1987.55	1988.47	553.872	368	2153.66	2158.84	616.15	184
	Slope	210.4 to 248.7	285.3 to 328.4	145.8 to 173.5	211.1 to 238.6
	Goodness of Fit
	Degrees of Freedom	1052	878	714	817
	R squared	0.3447	0.471	0.4182	0.5575
	Sum of Squares	524628473	700596613	180227459	194552042
	Sy.x	706.2	893.3	502.4	488
	Number of points
	# of X values	1515	1515	1515	1515
	# Y values analyzed	1054	880	716	819
3d	time (min)	wt fluorecence YADA intensity (AU)
	0	4120.02	3101.81	3717.75	4640.11	4870.37	7477.77	4099.57	8655.08	8788.96	6849.16	4434.66	2972.84	3223.32	5783.17	2435.7	5453.46	5799.58	3404.65	5924.82	7189.23	4244.03	8004.54	5945.54	6158.65	4138.59	8374.97	6349.12	7514.3	8654.67	10488.8	6367.16	8363.24	6358.73	14775.7	6651.72	7970.8	3129.36	3387.94	1768.51	2790.77	5143.74	1977.96	2658.88	3313.52	8228.77	2746.6	2679.99	3978.25
	2	6987.86	1889.33	544.15	1315.31	2353.21	1041.34	1434.44	901.681	2266.86	1158.57	1839.17	1740.78	752.874	1363.41	905.265	864.669	2146.98	1156.18	609.777	4027.73	887.617	2655.3	1203.18	1576.41	938.639	2250.86	2002.73	1742.01	4926.84	726.506	1189.75	1568.03	2448.13	1210.48	874.177	1001.28	1219.45	1767	1874.9	1298.99	504.956	1522.77	3078.86	1712.27	1955.18	862.062	1423.81	496.611
	4	654.593	896.203	712.43	638.543	744.822	401.006	746.113	636.182	849.167	576.177	1261.11	721.166	565.717	1001.45	1263.96	639.09	598.181	614.482	359.705	314.365	737.253	348.757	1282.99	547.05	675.001	421.25	847.327	343.628	460.613	1172.89	974.325	539.107	784.368	740.111	1189.91	747.071	868.285	1483.84	1568.84	598.767	813.579	386.16	1585.74	800	1396.8	578.78	1531.07	495.56
	8	366.261	333.991	901.166	283.053	631.722	987.687	1699.77	1761.63	249.839	673.399	540.425	755.882	171.279	33.449	94.589	469.117	110.16	533.247	1080.34	496.27	1260.38	394.178	291.638	277.266	456.895	295.142	468.821	528.315	166.194	931.316	180.622	47.031	552.338	569.26	94.171	173.372	607.086	370.117	151.633	79.412	777.53	685.262	196.484	620.444	247.181	218.283	207.139	133.705
	time (min)	ftsL* fluorecence YADA intensity (AU)
	0	4852.55	9722.17	1942.68	8795.14	5269.06	9955.65	6158.88	11029.4	10355.5	3390.21	4295.92	1634.38	2783.84	10612.8	7425.59	2698.83	3206.42	7121.15	10632	6478.28	7519.39	2448.35	3785.17	3842.29	16214.3	2960.57	3813.55	6984.61	6912.14	4322.05	5532.63	10786.5	9353.25	6781.32	9703.77	7988.03	2847.4	5019.89	6091.83	2998.46	7532.03	6230.48	4404.65	5007.75	1598.83	3394.39	9773.98	12754.1
	2	5003.71	4717.66	3576.65	4648.76	2257.07	3608.97	2524.64	3839.37	1499.31	2233.22	3283.89	2742.24	1522.22	1619.77	659.515	1763.22	4452.64	1248.13	1179.95	8690.15	877.299	1380.87	1833.64	4629.1	3628.45	3555.79	1613.53	5838.23	4843.07	3390.14	7585.62	3191.31	3905.52	3345.08	5546.25	5816.47	4174.76	3682.47	2993.18	3767.26	1985.1	3476.02	2304.5	3382.18	1738.57	3563.34	906.901	4055.18
	4	4298.88	3198.06	2566.12	4893.98	3197.7	1706.28	6088.13	6656.68	2280.34	1429.62	2980.9	7250.52	3150.39	3811.48	1745.84	608.255	3042.24	2237.49	2337.44	967.949	2610.29	3199.74	1437.32	2210.59	3284.52	1449.78	10872.8	2797.19	2850.85	4259.91	3009.4	2396.8	2136.66	4060.55	1915.53	5995.37	5480.46	3155.8	4483.69	4220.91	3865.51	2102.53	2237.3	2585.02	2942.69	2443.65	3405.12	1978.83
	8	1456.45	3819.65	2536.23	2974.81	2121.79	3032.6	2476.76	712.153	2647.14	1737.16	450.698	2801.09	488.528	611.002	898.072	5419.07	1666.64	1898.5	1795.55	1209.38	1796.53	4943.33	1254.64	1383.2	1894.04	1275.68	2086.58	2636.47	601.475	3640.58	3741.25	5027.65	3826.09	3862.89	1387.92	1353.72	1815.41	2561.97	2189.52	1313.12	2265.32	1537.03	9541.08	1824.06	3994.93	1561.7	2449.72	1960.74
	time (min)	ftsN-∆SPOR fluorecence YADA intensity (AU)
	0	3799.57	4045.01	3570.32	3557.18	7182.84	5666.37	6136.42	4765.85	4538.42	4977.6	3193.73	4844.02	3787.89	4797.07	4240.66	3548.01	4190.75	3901.64	4495.69	6334.48	5257.6	4471.81	4984.91	5259.97	5220.8	4384.54	8558.38	4710.3	4363.82	4968.43	6309.91	3876.36	5594.95	5549.8	3892.08	4721.66	6028.36	4189.58	4854.24	4875.9	5755.4	4388.74	4420.21	5811.3	5582.33	3612.56	5937.45	5861.16
	2	1279.36	1293.81	1256.34	1291.13	1439.83	1320.28	1455.25	1175.12	1273.45	1450.52	1272.87	1437.79	1266.36	1294.03	1168.52	1995.68	1601.24	1342.09	1372.81	1184.24	1191.48	1167.54	1219.71	1412	1327.27	412.545	345.241	417.586	724.573	1043.02	1697.8	771.347	855.869	1400.73	1163.83	752.344	2525.51	1047.71	1050.35	1982.51	1877.71	1591.95	1027.1	1696.34	1949.18	622.774	1329.18	1016.64
	4	818.465	1350.71	777.526	1859.01	1954.21	954.672	953.344	817.57	986.467	931.532	2000.84	2251.63	1435.77	1149.4	1318.8	1373.86	1097.67	387.949	740.168	1065.79	586.705	442.376	1617.64	1321.21	255.889	2745.48	938.698	922.102	1911.39	1089.01	2611.04	1621.48	1801.09	2139.58	2202.75	876.067	1045.4	1481.17	1370.47	722.419	1530.41	809.997	1385.24	2781.05	630.176	898.839	664.064	1008.89
	8	435.908	143.768	468.563	423.992	96.742	232.38	25.077	1361.07	810.318	483.796	492.021	924.737	736.225	1477.6	39.317	193.515	1408.41	210.325	46.658	46.265	1545.14	889.818	106.322	563.446	24.309	29.345	172.084	957.229	255.58	681.027	222.507	193.998	1925.66	288.701	913.582	575.801	1013.64	705.323	847.648	361.638	734.017	594.537	164.733	1298.6	547.514	1163.2	1831.03	70.61
	time (min)	∆envC fluorecence YADA intensity (AU)
	0	3984.04	5084.43	2564.77	4169.38	2145.39	10119.1	3552.07	9745.39	9077	7469.35	2547.49	4379.83	2901	2000.2	5685.62	2589.89	4594.31	2174.91	4889.9	9504.11	5442.89	5677.29	4472.85	6531.58	3686.23	4547.75	2759.06	3746.85	3124.84	4774.14	3386.19	4225.16	2678.66	5292.97	4938.67	3812.46	3781.49	2125.69	2586.31	1688.74	3293.8	4097.74	5521.53	2991.45	3778.95	1981.35	4366.24	3409.3
	2	3831.45	2137.07	2241.23	5052.57	4213.3	6310.81	3919.05	1573.76	1972.52	1617.67	3011.77	3195.94	1692.88	3066.71	3409.28	1635.11	3994.84	3131.85	2487.85	4630.89	2140.49	2566.83	2644.25	1445.29	1210.62	2894.93	1742.88	1255.39	1866.35	2850.72	3198.88	2367.88	3379.82	1086.68	3152.32	2567.6	2903.59	1581.36	980.196	1776.64	2272.1	1778.83	1957.27	1874.85	2578.08	1830.69	2718.41	3947.98
	4	4019.66	687.223	2286.66	2259.11	1873.82	552.998	2196.43	1322.04	3599.92	3343.2	1971.52	2974.12	1085.42	803.366	1448.87	1361.96	1813.31	1452.34	1243.71	2522.13	830.732	1283.29	4074.9	2471.55	458.124	34.619	71.02	7841.52	1693.4	4991.27	2926.56	1172.98	608.848	2987.16	3935.71	4046.97	2214.37	4734.47	6121.53	1043.75	2475.47	1626.51	5966.35	2615.29	2446.31	3360.21	2316.84	7693.72
	8	490.359	849.643	2392.02	1818.7	1320.62	590.405	1788.89	1251.35	813.053	1929.31	1394.65	2121.49	1038.7	2920.86	1108.31	2953.6	1899.58	3295.05	510.044	1930	1935.78	608.876	869.786	1227.66	484.201	1339.94	1345.11	483.088	2268.22	1191.58	2664.94	6233.45	2500.29	690.845	1339.24	2010.34	1073.29	1062.04	1601.34	468.026	798.39	897.465	917.925	545.184	1347.68	1794.1	850.382	785.884
	One phase decay						Row Statistics
	Best-fit values	wt	ftsL*	ftsN-∆SPOR	∆envC			wt				ftsL*				ftsN-∆SPOR				∆envC
	Y0	5229	6037	4569	4090		time (min)	Median	Mean	SD	N	Median	Mean	SD	N	Median	Mean	SD	N	Median	Mean	SD	N
	Plateau	694.9	1968	851.4	1505		0	4727.87	5240.93	2437.83	279	5729.12	6076.65	2951.87	106	4427.32	4574.14	1276.79	249	3836.74	4109.38	1811.04	207
	K	0.6474	0.4636	0.8677	0.4089		2	1389.23	1658.58	1044.25	91	3153.74	3529.96	1897.27	475	1328.21	1406.18	592.997	156	2505.91	2605.92	1017.27	497
	Half Life	1.071	1.495	0.7988	1.695		4	780.422	1163.11	1049.27	395	2443.65	2877.6	1365.04	123	1186.68	1281.39	648.466	148	1848.83	2203.28	1618.12	138
	Tau	1.545	2.157	1.152	2.446		8	513.674	663.911	578.028	504	1699.2	2020.13	1408.86	312	655.555	767.57	549.517	368	1320.56	1543.98	964.76	184
	Span	4534	4070	3717	2585
	95% CI (profile likelihood)
	Y0	5068 to 5390	5684 to 6391	4464 to 4674	3913 to 4268
	Plateau	555.6 to 824.2	1692 to 2212	765.9 to 935.0	1225 to 1738
	K	0.5471 to 0.7865	0.3737 to 0.5626	0.7530 to 1.020	0.3161 to 0.5182
	Half Life	0.8814 to 1.267	1.232 to 1.855	0.6795 to 0.9205	1.338 to 2.193
	Tau	1.272 to 1.828	1.777 to 2.676	0.9803 to 1.328	1.930 to 3.163
	Goodness of Fit
	Degrees of Freedom	1266	1013	918	1023
	R squared	0.6333	0.2815	0.7811	0.285
	Sum of Squares	2367303596	3476881076	650462770	1724718533
	Sy.x	1367	1853	841.8	1298
	Constraints
	K	K > 0	K > 0	K > 0	K > 0
	Number of points
	# of X values	2020	2020	2020	2020
	# Y values analyzed	1269	1016	921	1026
3e		wt	ftsL*	ftsN-∆SPOR	∆envC
	decay rate (AU)	0.6471	0.4636	0.8677	0.4089
		0.5469	0.3737	0.753	0.3161
		0.7861	0.5626	1.02	0.5182
3f	HADA side fluorescence intensity after 8min (AU)	wt	ftsL*	ftsN-∆SPOR	∆envC			wt	ftsL*	ftsN-∆SPOR	∆envC
		3513.3	670.121	1581.23	3253.34		Number of values	103	100	107	101
		3815.37	1054.91	1955.28	3578.37
		3732.39	976.512	2373.93	3785.46		Minimum	837.6	670.1	1054	1157
		2861.76	1715.24	2101.47	4312.58		25% Percentile	1822	1181	2165	1997
		2463.56	1525.45	2101.47	2236.33		Median	2242	1361	2673	2650
		2013.13	1374.81	2428.12	1463.85		75% Percentile	3080	1717	3442	3253
		2378.8	1763.94	2635.19	2957.05		Maximum	4330	2945	5810	5663
		2066.86	795.359	2246.97	1633.13		Range	3493	2275	4755	4506
		2253.56	1082.18	2186.65	2453.19
		1854.41	681.04	4070.39	2241.43		Mean	2444	1451	2927	2725
		3050.64	1908.65	4180.01	1936.07		Std. Deviation	855.8	432.6	1038	933.5
		2746.31	1773.48	3012.43	2498.64
		3844.82	1514.63	3292.36	2473.01
		3924.82	1759.04	2851.53	1660.74
		4027.91	843.455	3168.01	3147.07
		3617.03	1063.53	3810.66	1543.97
		2417.94	1019.34	3609.37	1169.17
		2684.25	1337.7	2887.57	2138.19
		3751.39	1116.87	2352.7	1552.89
		2257.31	689.225	3081.17	2192.39
		2731.26	1207.12	2494.46	2723.93
		3247.6	1186.22	2217.44	3141.93
		3078.48	1239.79	2477.61	3111.55
		3786.59	1202.9	2628.35	2780.9
		3879.54	1447.49	3027.77	3284.1
		3772.08	1108.49	3810.78	2629.13
		1232.75	1405.02	3442.36	1946.76
		1355.1	1774.7	4458.7	3365.6
		2020.46	1028.98	3369.63	2791.48
		1781.1	1954.73	4301.05	4051.9
		1747.59	1747.34	2658.7	3987.25
		2246.67	1321.59	1996.28	3039.96
		1773.8	1054.31	2882.76	3063.33
		2546.94	1232.61	3950.7	3182.94
		3045.24	1226.43	3549.85	2339.24
		4037.47	1130.41	3270.57	2729.81
		2950.57	1856.3	4082.37	3201.04
		3970.17	1200.13	2003.92	2670.37
		3246.05	1251.22	4588.09	4360.27
		1958.08	882.525	2919.48	3252.76
		3065.36	1093.48	4461.44	2125.62
		3080.03	1192.3	4702.32	2776.34
		3864.47	1466.67	5160.64	3259.18
		3249.24	1310.4	5391.96	3317.34
		3396.18	1927.08	3331.34	3091.83
		4330.37	1433.57	2862.62	3042.99
		3297.25	2165.75	2996.68	3320.75
		1974.24	1650.19	2162.54	5662.5
		1973.63	1587.19	3367.51	4523.12
		3797.01	1317.26	2530.36	1982.17
		2275.27	1303.18	2432.89	1788.98
		1982.73	1049.05	1843.28	1156.81
		1899.52	1485.1	2868.5	2273.18
		1495.4	1493.58	2815.23	1644.35
		1800.03	2438.52	2337.75	1983.42
		1628.44	1538.58	2165.02	1362.62
		1641.29	1217.26	1990.71	2083.26
		1848.54	1481.31	1880.67	1779.38
		2228.17	1178.74	2441.69	2044.89
		1071.95	1478.96	2830.52	1445.48
		1342.84	1386.54	2691.52	1178.36
		1519.52	1265.81	3051.79	1946.8
		1883.95	1297.45	2861.06	2128.14
		2334.32	1216.87	5309.12	5416.79
		2201.31	1804.54	5809.73	4811.18
		2012.23	2272.79	4727.08	4262.23
		1611.36	2510.11	4483.36	3802.91
		1821.98	2286.21	1992.49	2372.96
		2557.83	2074.46	2335.92	2814.34
		2328.9	1302.53	2335.86	1895.96
		2619.38	1362.88	2673.44	2101.29
		2246.79	1351.37	1722.06	2036.56
		2152.53	1316.89	4439.61	2310.01
		1933.15	687.66	5044.56	3034.04
		2203.09	1638.82	1696.67	3086.13
		2254.23	2375.54	2033.54	1748.55
		3488.39	1471.02	2738.14	2408.8
		3991.12	1332.42	2461.39	1978.26
		3560.89	1156.6	5579.93	3299.61
		2563.77	1011.12	4534.12	1842.52
		1504.66	2011.35	2035.8	2655.35
		1380.62	1682.26	2063.36	1792.9
		1372.23	1549.61	2545.78	1780.07
		2001.4	1717.66	2148.49	1803.21
		1833.05	1170.11	2191.16	2049.3
		2059.84	1295.37	2430.86	2011.49
		1641.21	904.32	1649	3370.27
		1871.03	1477.67	1416.38	3201.61
		1993.45	1358.36	2658.52	3051.9
		1815.65	1487.62	3303.74	2572.47
		2489.11	1263.61	2807.43	2474.51
		1647.33	2169.94	2640.21	2649.9
		3479.1	2945.23	3449.11	3175.2
		1089.6	2065.68	4362.5	2265.56
		837.556	1790.89	2897.66	2381.69
		1758.62	1548.39	3412.3	3879.05
		1389.34	1622.75	1478.09	3325.03
		1209.72	2213.79	2193.69	3256.07
		1384.34	1826.49	2207.67	3185.87
		2099.59	947.008	2104.84	4948.97
		2209.62		1628.32	4331.41
		2176.09		2187.68
		2242.06		4193.04
				1636.11
				1704.68
				1639.64
				1054.37
		wt	ftsL*	ftsN-∆SPOR	∆envC
3g	Average Septum to Sidwall HADA insertion ratio after 8min (AU)	1.23368	2.49772	0.743565	0.812701
3i	time (min)	wt fluorecence NAM intensity (AU)
	15	3943.73	3004.9	1735.73	3820.37	3268.89	4018.37	5281.29	1733.83	2733.71	1542.85	1923.73	2196.05	2444.1	2389.28	2078.65	2044.64	2910.14	3234.47	1455.47	1615.58	2324.65	2254.12	3178.31	3209.51	2020.13	1919.15	3241.49	3116.21	3012.24	3245.95	3229.78	3271.07	4515.68	4413.5	1628.38	1934.1	3897.32	3304.06	2091.49	1589.07	2029.24	1830.73	1040.48	1107.54	3234.45	2995.4	2256.92	2248.09
	20	8454.31	6885.88	3064.41	5234.09	4104.27	7193.98	8776.44	5538.79	5863.78	6005.44	9998.51	7206.93	7130.01	7870.47	7626.09	7350.13	8876.74	9594.44	5757.27	5986.13	14127.3	10575.8	13807	14942.6	16426.5	10667.7	10688.9	7975.58	7020.3	7020.3	8139.42	8962.94	6685.39	6772.24	6017.07	12211.1	7827.07	7629.17	9877.49	9291.99	6032.2	8623.8	7785.48	7771.13	11330	8623.29	9168.14	10489.7
	30	15473.2	24445.8	9404.38	12586.6	26385.8	22135.6	20656.9	24456.4	16438.8	13198.2	10233.6	17486.3	10092.1	16061.1	25154.9	33034.7	12686.7	18866.3	27211.3	20577.7	21029.4	15135.8	13291.4	15695.5	27175	32229.6	32731.7	11692.5	11630.8	17795.8	26411.3	23855.6	27745.4	16155.6	21866.9	25176.4	15890.1	20840.4	17807	23263.4	14345.3	18949	26576.2	14311.1	13600.8	25647.4	29489.2	10601.1
	time (min)	ftsL* fluorecence NAM intensity (AU)
	15	3043.71	3089.1	1935.65	1932.63	3753	2876.99	2915.28	2297.76	3962.25	3520.58	1246.68	1173.3	2855.98	2655.28	1490.52	2097.42	2616.04	2197.51	2593.09	2412.98	2431.95	1211.36	1844.2	2496.77	2568.03	4169.72	2076.93	2536.3	1655.56	1472.98	4242.02	1768.02	1280.45	3541.3	2449.62	1695.05	1916.2	8046.6	1208.01	3036.13	2693.95	2022.85	5594.65	2607.31	5084.32	3382.3	2452.74	2537.51
	20	6119.71	5962.22	6995.54	13831	11848.8	8615.09	10348.1	6733.3	6417.4	10044.8	8991.39	3732.54	10681.3	7428.2	6247.83	7667.49	8152.53	4461.6	8471.48	10608.5	2296.75	6000.93	4208.97	10431.2	4436.64	3792.57	6587.69	6487.89	7673.32	5645.34	6199.26	4871.05	3280.53	2847.38	3142.45	2425.93	1266.98	1893.31	2378.89	1554.83	1189.89	427.954	5238.56	3717.35	6572.34	8679.71	10127.1	10285.6
	30	18302.6	28507.1	37393.4	22321.8	15029.9	14704.5	17757.3	25598.6	24466.7	22262.3	26287.6	26845.9	27461.4	12714.4	19355.5	29365.6	7456.76	20905.7	14249.8	18273.4	17099.8	19556.6	11522.1	27920.8	23119.5	7751.4	5082.66	20014.6	21794.5	18265.7	15934.9	26453.2	22405.9	21612.6	23444.8	15340.8	8521.2	19501	18640.3	14084.8	11060.4	17731	13661.8	40635.9	6009.45	13396.8	21250.2	20153.9
	time (min)	ftsN-∆SPOR fluorecence NAM intensity (AU)
	15	4334.11	5670.58	1938.86	2765.82	3113.81	1951.97	6414.06	4790.2	1638.01	4779.45	4433.41	3836.85	3608.45	5601.78	4052.35	6167.1	1014.18	2416.89	2143.94	2214.12	1737.28	2644.12	2443.4	3908.93	2807.08	4607.12	1839.89	4587.14	1548.02	4338.05	4575.15	6287.37	6016.06	4957.35	3264.2	5173.75	2014.19	2796.79	4668.83	5669.19	4895.37	2875.59	4584.98	3751.64	6367.29	5429.53	3777.74	4555.97
	20	3116.19	7223.95	7214.39	6318.28	5750.7	4551.43	4291.1	7895.7	9321.93	13484.7	5563.21	7388.64	4504.85	6993.35	6993.05	5763.52	7857.82	10994.3	4605.89	8809.21	6694.68	10061	5997.62	8396.55	8163.59	6565.73	3581.68	7514.77	7302.55	10070.6	2925.88	2874.48	4554.8	9425.43	6449.77	14307.3	9421.37	13466.1	5713.31	4622.77	4875.16	10148.5	5024.3	6466.1	6187.57	4762.06	4422.15	3573.72
	30	15370.3	23071.6	12604.7	7284.86	11781.3	6207.97	16050.2	10886.9	10933.3	23573.4	17366.8	9737.81	12350.5	15093.5	14312.2	11854.4	15336.2	13721.1	10606.1	8245.23	23114.3	11881.3	17588.3	20100.1	17961.9	16552.9	14859.1	15604.9	10093.8	8157.97	14161.7	13701.6	16902.3	10766.7	31472.5	19303.7	18002.1	22862.2	24762.8	12532.4	12509.1	10403.8	8709.56	15196.4	10245.4	15210.8	21163	8166.86
	time (min)	∆envC fluorecence NAM intensity (AU)
	15	3896.41	3441.86	2836.49	2749.9	2455	3548.66	4227.78	2285.87	1561.11	3852.36	3037.61	3238.43	2469.84	4389.13	3241.07	3829.43	3566.24	2545.86	2152.41	3217.47	4379.94	4111.86	5711.34	4121.79	5563.2	4142.58	2801.78	3510.94	3248.13	4212.02	2104.44	2138.08	3231.92	3020.96	2155.35	2822.22	3661.22	2257.6	1911.79	1574.78	1322.07	2007.63	2214.85	1650.95	4024.13	2093.64	1702.01	4652.52
	20	8968.13	9117.21	7757.76	6480.48	5521.02	5325.26	6851.93	9823.35	8587.21	9348.91	10020.6	9252.22	9883.68	6652.74	8951.31	18062.9	4955.42	6817.23	9175.9	8421.29	8460.11	8059.69	9869.23	10724.5	11189.4	11965.4	11217.6	4797.42	4068.69	10369.7	10777.9	8085.64	7111.3	7920.78	6300.31	4314.15	6654.35	7431.47	5510.99	5679.82	5282.33	5311.06	4835.21	4714.79	11667.4	10881	5892.78	7264.42
	30	11621.6	10478.5	14641.3	18316.2	21174.7	17737.2	14336.3	18703.3	18716.3	14923.8	15564.1	8557.33	7885.92	19429.2	18164.8	20260.9	15414.7	14514	14967.8	15935.8	20872.7	5244.7	7383.7	13455.8	11750.3	11380.2	20397.9	11295.1	8501.04	21079.4	15897.4	14440.9	27211.3	13300.9	15932.5	18212.5	13428.7	15482.9	16662.4	17648.4	18194	28761.6	14215.5	15286.8	17798.1	16554.4	18401.4	17227
	Exponential (Malthusian) growth						Row Statistics
	Best-fit values	wt	ftsL*	ftsN-∆SPOR	∆envC			wt				ftsL*				ftsN-∆SPOR				∆envC
	Y0	1140	986.1	1060	1055		time (min)	Median	Mean	SD	N	Median	Mean	SD	N	Median	Mean	SD	N	Median	Mean	SD	N
	k	0.09131	0.09759	0.08957	0.09278		15	2891.67	2950.33	1185.19	190	2611.31	2905.93	1277.71	156	3519.96	3754.86	1759.02	156	3255.64	3279.46	1082.85	156
	DoublingTime	7.591	7.103	7.739	7.471		20	8454.31	8548.68	2750.58	189	7887.29	8117.02	3982.28	166	6318.28	6682.66	2737.75	143	7328.9	7714.43	2442.08	146
	95% CI (profile likelihood)						30	16760.6	17452.4	5675.81	190	18358.7	18286.9	8108.89	179	14837.7	15537	5498.05	166	15897.4	16909	5933.73	125
	Y0	954.7 to 1348	741.0 to 1278	850.4 to 1300	862.9 to 1272
	k	0.08537 to 0.09755	0.08846 to 0.1075	0.08233 to 0.09729	0.08605 to 0.09988
	DoublingTime	7.105 to 8.120	6.447 to 7.836	7.124 to 8.420	6.939 to 8.055
	Goodness of Fit
	Degrees of Freedom	567	499	463	425
	R squared	0.6926	0.5724	0.6487	0.693
	Sum of Squares	8638494621	15093045700	6561685312	5696762146
	Sy.x	3903	5500	3765	3661
	Number of points
	# of X values	600	600	600	600
	# Y values analyzed	569	501	465	427
	time (min)	wt fluorecence HADA intensity (AU)
	0	4845.64	3648.1	4372.52	5457.33	5728.14	8794.75	4821.59	10179.4	10336.9	8055.44	5215.69	3496.41	3791.01	6801.7	2864.67	6413.92	6821.01	4004.28	6968.3	8455.4	4991.48	9414.3	6992.67	7243.31	4867.48	9849.97	7467.33	8837.71	10178.9	12336.1	7488.55	9836.18	7478.63	17378	7823.22	9374.62	3680.5	3984.62	2079.98	3282.28	6049.65	2326.32	3127.17	3897.09	9678.03	3230.34	3151.99	4678.9
	15	3185.1	3366.96	2399.87	3959.28	2897.17	3455.67	3800.69	3182.97	2801.67	2524.42	2463.15	2640.43	3884.86	3504.51	2765.08	2935.25	2372.66	2496.58	2153.56	2339.82	2589.79	2647.6	3273.44	3176.01	2554.48	2447.53	2583.01	3209.33	2896.32	4246.45	3274.7	2610.2	2652.17	3701.83	2566.75	2234.59	2672.37	3935.14	5980.41	5681.47	2969.75	2712.53	2539.83	2881.01	3365.15	3508.31	3147.78	2942.09
	20	2380.13	2595.82	2136.18	2238.77	3163.43	3209.17	2865.72	2072.61	2527.68	2455.87	3394.47	3945.91	3712.82	2552.34	2869.28	3372.45	3778.58	2968.02	2581.32	2003	3984.59	3046.71	3555.83	3767.16	4076.96	3061.51	3567.4	3485.89	2943.7	2943.7	3664.54	3736.82	2614.14	2964.34	1889.5	2146.19	3022.3	3185.38	3667.32	3677.64	2407.99	3269.06	2847.77	2334.62	2957.93	2601.25	2811.13	3068.29
	30	2458.62	1719.15	1940.24	2888.47	3906.26	3443.06	2191.76	4527.27	2509.32	2860.24	3185.63	2534.89	2781.03	1591.33	3320.85	2666.39	2218.87	3223.63	3285.62	2153.47	2813.51	2344.03	2446.19	3280.17	2083.95	3852.45	3286.03	1579.46	2240.1	2669.33	3055.49	3180.55	3814.02	1035.35	1739.22	2265.12	2302.34	2970.41	2319.31	3055.61	2734.97	2406.3	2745.61	2103.95	2814.53	1930.7	2639.03	1617.64
	time (min)	ftsL* HADA fluorecence intensity (AU)
	0	4894.59	3684.95	4416.69	5512.45	5786	8883.59	4870.29	10282.2	10441.3	8136.8	5268.38	3531.73	3829.3	6870.4	2893.61	6478.71	6889.9	4044.73	7038.69	8540.81	5041.9	9509.4	7063.3	7316.48	4916.65	9949.46	7542.76	8926.98	10281.7	12460.7	7564.19	9935.53	7554.17	17553.5	7902.24	9469.31	3717.68	4024.87	2100.99	3315.43	6110.76	2349.82	3158.75	3936.46	9775.78	3262.97	3183.83	4726.16
	15	3864.47	3405.68	3114.29	2889.49	3528.79	3244.3	3313.14	3727.26	3201.18	5562.44	2440.16	2381.1	2810.44	2515.1	4423.45	3902.48	2235.47	4368.74	3147.64	3212.85	2807.85	2610.78	1877.28	3345.54	2198.2	2870.85	1790.26	2409.47	2940.52	2332.43	2611.32	2383.76	2544.38	2847.79	2126.5	3269.55	2570.58	5693.9	3789.01	3949.87	3158.98	3095.36	2956.39	3179.87	2579.16	2649.62	2038.61	1054.39
	20	2644.31	2931.82	3130.94	4114.42	3572.85	2926.09	3696.45	2728.93	3119.73	2685.41	3844.14	2146.82	2754.06	1708.17	1967.14	1343.72	2752.54	3612.32	3854.38	3178	3181.55	1967.86	2701.8	3098.2	3343.74	2181.83	1951.6	2403.66	2617.22	1401.7	2425.34	2087.12	2267.74	2602.2	2550.62	2115.32	1340.21	2368.78	3610.07	3177.24	1825.08	1742.03	2581.53	2571.08	2966.75	2905.33	3050.71	2346.38
	30	3145.51	1905.85	2514.84	2076.93	2748.94	1609.26	3198.86	2231.51	2509.91	1695.45	2726.28	2385.48	2527.39	1304.65	1809.62	2456.32	3326.28	1678.56	1892.35	2101.61	1439.27	2056.96	2053.04	1544.77	1937.52	3738.24	2623.4	2088.03	2271.7	2798.77	2990.92	2203.71	2654.96	2199.95	2626.63	2904.43	3311.78	2244.67	2978.32	2859.88	1044.42	2240.52	2680.83	2475.38	2914.08	3767.28	1977.02	2577.17
	time (min)	ftsN-∆SPOR HADA fluorecence intensity (AU)
	0	4758.63	3582.59	4294	5359.33	5625.27	8636.82	4735	9996.62	10151.2	7910.78	5122.03	3433.63	3722.93	6679.56	2813.23	6298.74	6698.52	3932.37	6843.17	8303.56	4901.85	9245.25	6867.1	7113.24	4780.07	9673.09	7333.24	8679.01	9996.14	12114.6	7354.07	9659.55	7344.33	17065.9	7682.73	9206.28	3614.41	3913.07	2042.63	3223.34	5941.02	2284.54	3071.01	3827.11	9504.24	3172.33	3095.39	4594.88
	15	3184.81	2774.72	3472.72	1894.49	1540.07	2112.91	1438.91	3424.81	3510.98	2559.51	2952.85	3851.23	3891.61	3473.86	3041.11	3026.14	2655.4	2332.74	2433.94	2743.12	2872.26	1263.63	3246.64	3149.92	2944.96	4159.21	3586.29	3672.84	2354.74	3721.12	3277.65	3875.78	4009.57	3118.21	1920.74	4592.73	2310.65	3259.01	3095.97	4354.09	2874.14	3432.71	3305.48	3428.79	3524.41	4268.3	3503.28	2953.64
	20	2676.61	2866.31	2186.16	3363.46	3650.51	2418.43	1803.1	2680.52	2685.24	2341.98	1452.24	2711.31	2683.76	2092.43	2222.25	3007.14	2682.79	2783.93	3326.09	2005.41	3091.18	3247.76	1249.66	1927.35	1058.3	2777.75	1271.76	2228.17	3162.64	2420.09	1893.3	1612.08	1860.93	2984.09	3276.33	2477.27	3300.93	3028.4	3456.63	3255.34	2954.21	3237.5	1858.91	2375.97	1648.5	3784.62	3640.46	1747.83
	30	2585.32	2703.39	2592.9	2037.01	2265.04	3362.19	2484.99	2082.2	2079.14	3150.19	2766.38	2374.65	1846.55	2110.49	2452.73	2506.03	2418.71	1151.23	2413.62	784.343	3598.33	2674.09	2048.51	1275.37	2380.36	2676.39	2999.84	4666.8	2581.42	1679.59	2184.78	1271.25	1873.19	2389.69	3487.8	2525.77	2498.99	1977.73	2038.53	1783.36	2181.99	2535.06	2479.15	3202.16	1952.3	2131.01	2909.6	924.756
	time (min)	∆envC fluorecence HADA intensity (AU)
	0	3317.29	5496.45	3138.02	2683.14	2459.95	3143.28	5730.41	5711.2	6710.11	9559.05	9058.91	13955.1	4674.48	7514.26	8926.91	5464.44	4510.11	1696.76	6128.22	4868.47	5437.65	3294.49	6085.1	6428.03	5528.93	12131.2	5283.21	4711.98	8365.43	2112.81	3848.75	4260.57	4539.65	5393.64	7909.7	10405.4	1827.52	10299	4350.48	8894.47	4469.18	7555.64	3833.31	2753.53	5000.78	6251.3	2982.66	3454.9
	15	3302.52	1290.79	2881.41	3708.72	2085.99	3189.88	5507.02	3109.96	2193.75	5385.43	5030.32	3726.71	3342.91	3402.85	4201.19	3829.43	3344.87	2508.58	3074.49	3276.53	3707.11	3383.37	4283.18	2774.41	1832.48	2465.59	2919.04	2266.94	1969.43	4681.79	2877.77	2660.2	3414.15	1605.96	3699.69	3878.88	1798.05	3043.84	3738.71	3257.15	4036.8	2980.77	2068.75	3426.14	2437.27	1919.33	5194.86	2047.26
	20	4488.87	4203.01	4667.14	4185.61	2829.83	3554.11	4194.16	4160.54	3250.8	3264.48	3488.18	3299.66	3521.78	3552.01	3134.35	2704.34	2468.77	2612.14	2281.48	1768.73	1630.33	2551.66	2835.54	1387.12	2288.68	2533.26	740.154	2075.94	2343.26	1477.99	1731.25	2147.55	1798.82	2432.3	2827.56	3769.09	1480.55	2628.19	2512.22	3138.82	4868.98	3373.52	4396.84	4731.12	4088.36	4981.49	1566.76	1563.4
	30	1649.76	1823.91	1619.57	2065.91	3259.11	2222.61	1699.46	2175.97	2375.98	2506.56	2476.94	2766.05	1998.83	2906.48	2823.65	3211.19	2314.49	2239.91	2022.98	1992.86	1287	1638.95	2476.62	1892.07	1810.91	2281.54	2870.13	2517.23	2092.19	2835.26	2592.53	1458.21	3219.1	1929.25	2955.91	3112.85	3215.17	2940.84	2587.13	2250.11	2601.22	3104.85	2673.64	2805.04	4488.74	2920.24	1569.01	4107.81
	One phase decay						Row Statistics
	Best-fit values	wt	ftsL*	ftsN-∆SPOR	∆envC			wt				ftsL*				ftsN-∆SPOR				∆envC
	Y0	5989	6050	5883	6026		time (min)	Median	Mean	SD	N	Median	Mean	SD	N	Median	Mean	SD	N	Median	Mean	SD	N
	Plateau	2192	2069	1957	2229		0	5279.2	5988.88	2766	200	5332.52	6049.38	2793.94	200	5184.4	5881.34	2716.33	200	5466.18	6025.4	2875.31	198
	K	0.09754	0.09744	0.09152	0.08867		15	2952.4	3079.12	722.426	190	2986.89	3026.78	1003.28	156	2987.9	2995.14	831.395	156	3257.95	3266.61	1160.55	128
	Half Life	7.106	7.113	7.574	7.817		20	2673.51	2719.59	600.657	189	2521.8	2586.2	810.588	166	2644.36	2513.47	799.26	143	2817.79	2828.59	1080.42	146
	Tau	10.25	10.26	10.93	11.28		30	2344.37	2400.46	625.504	190	2240.52	2301.57	609.346	179	2264.4	2232.4	687.245	166	2506.56	2513.64	685.095	125
	Span	3797	3981	3926	3798
	95% CI (profile likelihood)
	Y0	5779 to 6200	5822 to 6279	5658 to 6108	5769 to 6284
	Plateau	1694 to 2532	1494 to 2446	1312 to 2365	1250 to 2747
	K	0.06922 to 0.1407	0.06692 to 0.1459	0.06168 to 0.1375	0.05171 to 0.1559
	Half Life	4.928 to 10.01	4.751 to 10.36	5.040 to 11.24	4.446 to 13.40
	Tau	7.110 to 14.45	6.854 to 14.94	7.272 to 16.21	6.414 to 19.34
	Goodness of Fit
	Degrees of Freedom	766	698	662	594
	R squared	0.4777	0.4776	0.4744	0.4002
	Sum of Squares	1762964620	1884605724	1745243431	2027676871
	Sy.x	1517	1643	1624	1848
	Constraints
	K	K > 0	K > 0	K > 0	K > 0
	Number of points
	# of X values	800	800	800	800
	# Y values analyzed	769	701	665	597
[truncated: 456 more columns]
