# Supplementary material for: Cell wall synthesis and remodelling dynamics determine division site architecture and cell shape in Escherichia coli
Source: Nat Microbiol. 2022 Sep 12;7(10):1621–34. doi: 10.1038/s41564-022-01210-z (PMC9519445; doi:10.1038/s41564-022-01210-z)
Supplement: Source Data Fig. 4 — Numerical data. [file 41564_2022_1210_MOESM14_ESM.xlsx]

## Sheet: Sheet1
4e					4f			4g					4i										4j
Number of Pal-Pal doublets per cell per image					Pal to Pal ring distance (µm)			Number of polar septa per cell per image					Normalized fluorescence intensity					Full width at hald max (µm)					Normalized fluorescence intensity					Full width at hald max (µm)
wt	ftsN-ΔSPOR	∆envC	ftsL*-∆envC		∆envC	ftsL*-∆envC		wt	ftsN-ΔSPOR	∆envC	ftsL*-∆envC		distance (μm)	wt	ftsN-∆SPOR	ΔenvC	ftsL* ∆envC	wt	ftsN-∆SPOR	ΔenvC	ftsL* ∆envC		distance (μm)	wt	ftsN-∆SPOR	ΔenvC	ftsL* ∆envC	wt	ftsN-∆SPOR	ΔenvC	ftsL* ∆envC
0	0	0.131579	0.0864198		0.421	0.406		0	0	0.0131579	0.037037		0	3.04864	0.747937	0.669398	1.22199	0.2109	0.1807	0.2873	0.3365		0	0	0	3.76239	0	0.2399	0.283	0.3612	0.3006
0	0	0.0969231	0.101852		0.429	0.416		0	0	0.0192308	0.0362963		0.065	4.42005	1.1701	3.1763	3.87635	0.1776	0.1522	0.242	0.2834		0.065	0.597444	0.475643	4.66899	1.37458	0.1562	0.1842	0.2351	0.1957
0	0	0.0746269	0.0601504		0.473	0.13		0	0	0.0248756	0.0225564		0.13	4.10921	1.45541	5.9761	8.2524	0.2508	0.2149	0.3416	0.4001		0.13	1.7808	1.75654	7.17009	3.98249	0.2205	0.2601	0.3319	0.2762
0	0	0.089172	0.0807453		0.415	0.46		0	0	0.0201698	0.0141615		0.195	3.56209	0.566717	9.69725	16.9454	0.2697	0.231	0.3674	0.4303		0.195	2.82681	3.70484	13.8299	6.17631	0.2371	0.2796	0.3569	0.297
					0.249	0.679							0.26	9.40939	1.23802	17.3166	35.0869	0.2337	0.2002	0.3184	0.3729		0.26	6.39025	8.95921	29.0528	10.1105	0.2055	0.2422	0.3094	0.2574
					0.4	0.28							0.325	23.1329	13.3753	38.6271	65.0344	0.312	0.2673	0.425	0.4978		0.325	18.671	25.1207	52.0062	20.4313	0.2743	0.3235	0.4129	0.3437
					0.439	0.524							0.39	65.5622	54.04	77.3112	94.7899	0.2483	0.2127	0.3382	0.3962		0.39	47.3984	56.7418	80.4847	45.5016	0.2183	0.2575	0.3286	0.2735
					0.386	0.325							0.455	100	100	100	100	0.3164	0.2711	0.431	0.5049		0.455	86.4101	90.178	100	81.2737	0.2782	0.3281	0.4188	0.3485
					0.422	0.163							0.52	57.414	68.6867	73.8166	75.6462	0.2458	0.2106	0.3348	0.3922		0.52	100	100	92.4167	100	0.2161	0.2549	0.3253	0.2707
					0.322	0.359							0.585	20.0506	17.8496	35.7458	44.0505	0.2284	0.1957	0.3111	0.3644		0.585	67.706	75.4504	69.4163	81.7989	0.2008	0.2368	0.3023	0.2516
					0.374	0.254							0.65	5.48707	7.11846	16.2455	21.6938	0.248	0.2125	0.3379	0.3958		0.65	25.7854	38.4	45.0083	44.498	0.2181	0.2572	0.3283	0.2732
					0.338	0.291							0.715	1.75743	0.485681	7.9539	9.95236	0.2173	0.1862	0.2961	0.3468		0.715	6.81362	15.371	22.0746	18.8352	0.1911	0.2254	0.2877	0.2394
					0.254	0.395							0.78	1.94857	0.822471	4.63126	4.35319	0.2193	0.1879	0.2987	0.3499		0.78	2.98161	6.27137	9.08719	9.47708	0.1928	0.2274	0.2902	0.2415
					0.249	0.469							0.845	1.7604	1.22088	2.39313	1.27004	0.309	0.2648	0.421	0.4931		0.845	3.47528	3.68204	4.22318	5.97484	0.2717	0.3205	0.409	0.3404
					0.393	0.291							0.91	0.623964	0.137193	0.224386	0	0.2197	0.1882	0.2993	0.3506		0.91	3.54711	2.0408	1.36898	3.23572	0.1932	0.2279	0.2908	0.242
					0.262	0.445							0.975	0	0	0	0.283359	0.2486	0.213	0.3387	0.3967		0.975	3.05355	1.18302	0	1.57939	0.2186	0.2578	0.3291	0.2739
					0.313	0.26												0.2322	0.199	0.3164	0.3706							0.2042	0.2408	0.3074	0.2558
					0.315	0.287												0.2585	0.2215	0.3522	0.4125							0.2273	0.2681	0.3422	0.2848
					0.35	0.64												0.3076	0.2636	0.4191	0.4909							0.2705	0.319	0.4072	0.3389
					0.515	0.325												0.3199	0.2741	0.4358	0.5105							0.2813	0.3318	0.4235	0.3524
					0.379	0.325												0.3263	0.2796	0.4445	0.5207							0.2869	0.3384	0.4319	0.3594
					0.557	0.424												0.2463	0.2111	0.3356	0.3931							0.2166	0.2551	0.3261	0.2714
					0.46	0.473												0.4567	0.3913	0.6221	0.7286							0.4015	0.4736	0.6045	0.503
					0.33	0.365												0.2795	0.2395	0.3808	0.4461							0.2458	0.2899	0.37	0.3079
					0.371	0.374												0.2659	0.2278	0.3622	0.42435							0.2361	0.2784	0.3554	0.2957
					0.48	0.117												0.2214	0.1716	0.4542	0.4203							0.1951	0.2865	0.2911	0.2855
					0.4	0.414												0.1689	0.1598	0.1807	0.2726							0.161	0.1595	0.2468	0.1722
					0.325	0.611												0.2065	0.22	0.3022	0.38							0.2609	0.3801	0.4041	0.3648
					0.508	0.252												0.2624	0.2375	0.3857	0.296							0.2489	0.2935	0.2614	0.2229
					0.353	0.472												0.2604	0.3176	0.4918	0.5659							0.237	0.267	0.3325	0.2445
					0.175	0.293												0.2964	0.3907	0.5836	0.4729							0.2605	0.4004	0.3922	0.3265
					0.407	0.147												0.2301	0.2332	0.3551	0.2979							0.1713	0.2703	0.3551	0.2871
					0.32	0.323												0.217	0.2846	0.4526	0.4558							0.2921	0.3445	0.325	0.2775
					0.26	0.229												0.258	0.2211	0.3516	0.4118							0.1847	0.278	0.2871	0.2117
					0.452	0.262												0.2398	0.2054	0.3267	0.3014							0.2108	0.2486	0.3174	0.2641
					0.291	0.356												0.2604	0.1742	0.2502	0.4155							0.229	0.213	0.3447	0.2868
					0.396	0.422												0.2073	0.1979	0.2813	0.3294							0.1879	0.3421	0.2762	0.2274
					0.344	0.262												0.2627	0.1994	0.2838	0.366							0.1767	0.1934	0.2783	0.3643
					0.35	0.401												0.2663	0.2657	0.425	0.3655							0.2704	0.3365	0.3127	0.2691
					0.263	0.234												0.1933	0.2028	0.3482	0.333							0.2488	0.2165	0.2762	0.2938
					0.329	0.258												0.2479	0.271	0.2928	0.3887							0.3132	0.3982	0.4862	0.3256
					0.368	0.576												0.2141	0.2089	0.3322	0.3735							0.2144	0.2528	0.3227	0.2424
					0.231	0.293												0.2714	0.2109	0.2621	0.4331							0.228	0.2815	0.3446	0.299
					0.23	0.293												0.3383	0.3742	0.3982	0.4663							0.3289	0.2647	0.374	0.257
					0.419	0.382												0.3261	0.2878	0.3811	0.3609							0.2953	0.3483	0.4064	0.2755
					0.254	0.426												0.3452	0.312	0.529	0.6531							0.3501	0.3513	0.4103	0.4102
					0.471													0.2481	0.141	0.3524	0.4127							0.1968	0.2678	0.3424	0.2849
					0.308													0.4183	0.4108	0.4774	0.6835							0.4215	0.3233	0.6071	0.3281
					0.193													0.2989	0.3182	0.3746	0.5761							0.2335	0.3707	0.5739	0.4356
					0.264													0.2408	0.2506	0.3696	0.4221							0.2465	0.3019	0.357	0.4221
					0.417													0.1606	0.258	0.5716	0.5208							0.1873	0.2688	0.2765	0.3407
					0.414													0.17	0.1598	0.1897	0.2862							0.1764	0.1931	0.2591	0.1808
					0.46													0.2553	0.2335	0.3897	0.4695							0.382	0.232	0.4976	0.3082
					0.35													0.2901	0.1588	0.4049	0.3108							0.2613	0.2935	0.2744	0.1557
					0.291													0.2815	0.2313	0.621	0.6448							0.2186	0.3632	0.5086	0.2322
					0.289													0.2416	0.3861	0.665	0.7136							0.2857	0.2435	0.351	0.3446
					0.247													0.2278	0.2233	0.3725	0.3127							0.1798	0.2703	0.3728	0.3014
					0.3													0.247	0.2846	0.332	0.4789							0.2968	0.3445	0.2437	0.2913
					0.442													0.2517	0.2211	0.3691	0.3378							0.1939	0.2676	0.1978	0.2222
					0.434													0.2734	0.2089	0.343	0.1994							0.2213	0.2079	0.3109	0.2773
					0.359													0.1977	0.2265	0.2627	0.4362							0.2404	0.27	0.3191	0.3011
					0.324													0.3147	0.227	0.2672	0.5013							0.1969	0.2988	0.2229	0.216
					0.262													0.2295	0.1785	0.2441	0.5742							0.1625	0.216	0.2643	0.4442
					0.262													0.1701	0.2034	0.2873	0.3837							0.2783	0.3453	0.3283	0.207
					0.268													0.2473	0.1787	0.319	0.3163							0.3526	0.2332	0.3148	0.2791
					0.363													0.1974	0.2672	0.2781	0.3692							0.3297	0.3221	0.6062	0.4112
					0.331													0.2849	0.2089	0.2619	0.3921							0.2069	0.2528	0.3385	0.1604
					0.368													0.3721	0.1692	0.1937	0.4547							0.2362	0.2862	0.3401	0.3139
					0.581													0.3325	0.2824	0.4454	0.6609							0.3709	0.341	0.5963	0.2727
					0.417													0.3652	0.2878	0.4001	0.2624							0.2674	0.2903	0.4267	0.2892
					0.328													0.2499	0.4043	0.6227	0.6608							0.3325	0.2939	0.612	0.5491
					0.295													0.3831	0.2216	0.3702	0.4362							0.1612	0.2677	0.3595	0.1893
					0.24													0.3197	0.4108	0.4678	0.4587							0.4078	0.4972	0.6374	0.3445
					0.349													0.2626	0.2152	0.3054	0.5472							0.2546	0.3185	0.4167	0.444
					0.303													0.2619	0.2436	0.3826	0.4636							0.2584	0.3007	0.3823	0.2948
					0.276													0.1528	0.1716	0.5097	0.4311							0.2412	0.3901	0.381128	0.3572
					0.402													0.1399	0.1598	0.1491	0.3005							0.1852	0.1674	0.213862	0.1335
					0.206													0.2484	0.2041	0.4936	0.5286							0.5667	0.5935	0.475748	0.4316
					0.325													0.3232	0.2425	0.3882	0.3263							0.2743	0.3081	0.28812	0.1059
					0.371													0.2674	0.2194	0.7016	0.3766							0.2115	0.248	0.6559	0.2434
					0.3													0.2536	0.4229	0.6734	0.4242							0.3658	0.3803	0.299023	0.433
					0.339													0.2391	0.2233	0.3411	0.3283							0.1797	0.2838	0.313619	0.2945
					0.285													0.1836	0.2284	0.2986	0.3512							0.2262	0.3617	0.255885	0.3187
					0.555													0.2642	0.2211	0.3375	0.3546							0.2023	0.2919	0.20769	0.2333
					0.395													0.287	0.2054	0.2491	0.2093							0.2323	0.261	0.326445	0.2911
					0.509													0.1886	0.2231	0.2258	0.458							0.236	0.1799	0.335055	0.3012
					0.322													0.377	0.2863	0.1651	0.4762							0.2216	0.3249	0.271354	0.2052
					0.397													0.1978	0.2861	0.3317	0.385							0.1543	0.1804	0.247603	0.6643
					0.325													0.1497	0.2823	0.1731	0.4028							0.2435	0.3533	0.355819	0.2173
					0.436													0.2467	0.2529	0.4177	0.3172							0.3349	0.3139	0.29906	0.2972
					0.19													0.182	0.1762	0.2785	0.5754							0.3132	0.5388	0.315758	0.3906
																		0.2994	0.2104	0.1841	0.4117							0.2172	0.2654	0.355425	0.1684
																		0.4093	0.2325	0.0966	0.4624							0.2104	0.3011	0.357105	0.3295
																		0.339	0.3933	0.3731	0.3421							0.3824	0.332	0.605109	0.3792
																		0.3863	0.1945	0.3701	0.2547							0.2807	0.2565	0.393922	0.3105
																		0.2518	0.2291	0.6363	0.646							0.3158	0.3231	0.660596	0.5118
																		0.3509	0.2216	0.3387	0.458							0.1089	0.2811	0.377475	0.1448
																		0.3419	0.4108	0.4411	0.6016							0.4281	0.3206	0.66927	0.3617
																		0.2642	0.2275	0.3442	0.5307							0.2418	0.3159	0.4684	0.3565
																		0.2634	0.2468	0.4215	0.4271							0.2656	0.3155	0.3845	0.3116
