# Supplementary material for: Cell wall synthesis and remodelling dynamics determine division site architecture and cell shape in Escherichia coli
Source: Nat Microbiol. 2022 Sep 12;7(10):1621–34. doi: 10.1038/s41564-022-01210-z (PMC9519445; doi:10.1038/s41564-022-01210-z)
Supplement: Source Data Fig. 5 — Numerical data. [file 41564_2022_1210_MOESM15_ESM.xlsx]

## Sheet: Sheet1
5b													5e					5f					5g
directional MreB filaments per µmˆ2 minˆ-1																		polar curvature (1/µm)					polar curvature (1/µm)
wt	ftsL*	ftsN-ΔSPOR	∆envC	wt early septa	ftsL* early septa	ftsN-ΔSPOR early septa	∆envC early septa	wt late septa	ftsL* late septa	ftsN-ΔSPOR late septa	∆envC late septa		polar curvature (1/µm)	Mean	SEM	N		wt	ftsL*	ftsN-ΔSPOR	∆envC		wt	ftsL*	ftsN-ΔSPOR	∆envC
1.7516	1.13408	1.51745	1.09471	0.781686	0.998858	1.6835	0.284341	1.10375	0.801282	1.55763	0.615999		wt	1.015	0.005052	460		1.14383	1.094	1.27303	1.01346		0.173806	0.25112	0.641978	0.498672
1.5079	1.27155	1.26376	1.26309	1.76411	0.651042	1.37174	0.19802	0.481696	0.145425	1.32275	0.367647		ftsL*	0.9631	0.004062	999		0.949168	0.909109	1.0376	1.1275		0.0585351	0.345396	0.244572	0.282676
1.34779	1.19883	1.73139	1.0152	1.32425	0.701754	1.56863	0.379478	0.245793	0.361533	0.983284	0.777001		ftsN-ΔSPOR	1.186	0.01038	292		1.02159	0.886277	1.26369	1.10089		0.528948	0.719104	0.147413	0.668994
1.6491	0.864008	2.08609	0.93662	0.469578	0.624554	0.641026	0.27787	0.791766	0.243665	1.10619	0.485909		∆envC	1.148	0.01389	164		1.1325	1.01562	1.20279	1.10214		1.48905	0.758373	1.24015	0.287846
1.82463	1.28493	1.66684	1.387	1.07219	0.67949	1.45773	0.419815	1.08225	0.328577	1.53965	0.664389							1.00228	1.15282	1.2862	0.841345		0.332533	0.386865	0.0688753	0.256325
1.58766	1.07737	1.44158	1.03997	0.970161	1.34192	1.59933	0.301385	1.04857	0.103198	0.348492	0.780547		division site curvature (1/µm)	Mean	SEM	N		1.1818	1.13516	1.36254	1.06778		0.245002	1.25765	0.538912	0.356272
1.30681	1.33513	1.32695	1.32625	1.85232	0.683594	1.37738	0.207921	0.372037	0.152696	1.38889	0.309662		wt	0.4881	0.02352	152		1.08793	0.94451	1.22386	1.15868		0.506434	0.373389	0.47925	0.183252
1.71061	1.45724	2.1911	1.43404	1.60683	0.666667	2.07309	0.589122	0.300574	0.539905	0.805206	0.738151		ftsL*	0.5586	0.01834	374		1.07794	0.820912	1.29859	1.21852		0.593875	0.787391	0.152155	0.535106
1.54522	0.907209	2.1904	0.983451	0.493057	0.655782	0.673077	0.291651	0.831354	0.255848	1.18187	0.510204		ftsN-ΔSPOR	0.369	0.01685	251		1.13318	0.987037	1.22377	1.14141		0.545337	0.876572	0.406048	0.326022
1.44807	1.22068	2.2394	1.49703	1.49773	0.994872	2.13089	0.417335	1.02814	0.270308	0.838615	0.873431		∆envC	0.36	0.01619	162		0.864281	1.10165	1.32388	1.1512		0.110697	0.778161	0.390697	0.294428
1.5192	1.07737	1.44158	1.70291	0.787291	0.948916	1.38879	0.36039	0.890426	0.705833	1.72537	0.585199							1.01651	1.21871	1.30082	1.206		0.496732	0.542495	0.417308	0.360949
1.58329	1.33513	1.32695	1.32625	1.85232	0.452082	1.31767	0.207921	0.50578	0.410769	1.38889	0.385882		Linear Regression		wt			1.17031	0.994929	1.09229	1.22601		0.338333	0.439772	0.325118	0.394755
1.41518	1.25877	1.29468	0.861198	1.39047	0.585481	1.45608	0.398452	0.258083	0.3583	0.65702	0.815851			Best-fit values				0.977842	0.907323	1.39176	0.999097		0.218782	0.436921	0.358712	0.554171
1.57947	0.907209	2.13774	0.983451	0.493057	0.655782	0.421252	0.291764	0.746837	0.255848	0.895581	0.510204			Slope	-1.074			1.07563	1.10824	1.21332	1.149		0.136582	1.32555	0.452511	0.509488
1.91586	1.34917	1.64858	1.36587	0.700509	0.713465	1.53061	0.29751	1.08041	0.301094	1.59513	0.478131			Y-intercept	1.558			1.02967	1.04758	1.26573	1.00836		0.736165	1.00725	1.20287	0.441148
1.83918	1.08513	1.59332	0.733074	0.820771	1.06913	1.84473	0.298558	1.18677	0.841647	1.25633	0.646799			X-intercept	1.451			0.935235	0.802169	1.36509	1.26923		1.82637	0.281417	0.795948	0.0813046
2.21987	1.2408	1.48422	1.06509	1.69846	0.766943	1.48812	0.188119	0.426665	0.138154	2.07537	0.403881			1/slope	-0.9313			1.20405	1.14657	1.24213	1.26839		0.274952	0.464281	0.349733	0.0856121
2.0822	1.13889	1.33477	0.851788	1.25804	1.07554	1.3672	0.44007	0.299705	0.399732	1.35265	0.923123							1.0529	0.973718	1.21959	1.20631		0.296178	0.517532	0.170265	0.317306
1.73156	0.733738	2.00834	0.983451	0.493057	0.655782	0.673077	0.293769	0.765071	0.255848	0.998249	0.510204			Std. Error				1.04507	0.9903	1.20929	1.11624		0.565231	0.606303	0.0147674	0.265209
2.27821	2.02546	2.56458	1.42382	1.01858	0.763155	2.13462	0.612524	1.23621	0.375922	2.39896	0.631169			Slope	0.04046			1.00912	0.929131	1.2747	1.21464		0.506153	0.383186	0.509367	0.197914
1.66402	1.22031	1.44158	1.39866	0.805463	0.948916	1.46425	0.270942	1.50817	0.341931	1.56252	0.742613			Y-intercept	0.02031			1.03422	0.787726	1.47532	1.2977		0.492173	0.265197	0.690566	0.289177
1.58329	1.33513	1.32695	0.890196	1.37425	0.683594	0.929742	0.158213	0.50578	0.146388	0.929831	0.386029							1.06272	0.997515	1.22404	1.1039		0.0923806	0.574446	0.112773	0.386286
1.41518	1.01037	1.25156	1.06596	1.25537	0.514754	1.26771	0.398452	0.258083	0.303908	1.03245	0.79128			95% Confidence Intervals				0.994419	0.951737	1.14631	1.19151		0.600555	1.01087	0.368613	0.496141
1.55944	0.820808	1.67019	0.889789	0.690801	0.782179	0.74988	0.313293	0.23664	0.330544	1.60382	0.597718			Slope	-1.153 to -0.9944			0.897881	0.990632	1.10182	1.62637		0.336457	1.10894	0.285105	0.565366
1.58954	1.34917	1.60197	1.45635	1.1258	0.514384	1.38298	0.292412	1.13636	0.342835	1.61663	0.528016			Y-intercept	1.518 to 1.598			1.13262	0.836034	1.24207	1.32167		0.423234	0.467844	0.0573391	1.18856
2.56584	1.07737	1.40711	1.02837	0.935549	1.16013	1.74631	0.252316	0.971315	1.12425	1.48959	0.737289			X-intercept	1.385 to 1.527			1.09941	1.15333	1.34186	1.47539		0.423994	0.829775	0.0545379	0.230653
1.29369	1.38109	0.824257	1.32625	1.19908	0.683594	1.09872	0.207921	0.50578	0.152696	1.38889	0.366359							1.15564	1.02849	1.1073	1.64091		0.344209	0.356763	0.186953	0.212012
0.90245	1.03224	1.87526	0.754654	1.39047	0.736842	1.0248	0.398452	0.258083	0.267429	1.03245	0.815851			Goodness of Fit				0.942275	0.924756	1.15921	1.65518		0.522919	0.0217423	0.353703	0.651056
1.45919	0.889892	2.31502	1.07839	0.645578	0.593326	0.831628	0.264523	0.993421	0.301039	1.30962	0.389664			R squared	0.2691			1.14615	0.961698	1.29047	1.33331		0.0661625	1.26059	0.30394	1.06275
1.65001	1.1725	1.66196	1.14344	1.09508	0.768084	1.33456	0.320887	0.726436	0.364329	1.28936	0.598477			Sy.x	0.1383			0.939423	0.964481	1.32437	1.22236		0.708192	1.6565	0.595368	0.397072
																		1.13127	1.08769	0.551679	1.59073		0.359046	0.798314	0.31848	0.249054
														Is slope significantly non-zero?				1.10563	0.914456	1.18118	1.37068		0.909832	0.542052	0.596007	0.76398
														F	704.2			1.07261	1.14949	1.14752	1.30399		0.189083	0.310723	0.870114	0.394141
														DFn, DFd	1, 1913			1.06543	0.903855	1.21291	1.17373		0.530506	0.886233	1.06444	0.357034
														P value	<0.0001			0.981481	1.02342	1.08395	1.21388		0.651851	0.313795	0.179581	0.0274009
														Deviation from zero?	Significant			0.868215	0.862393	1.27752	1.29507		0.771748	0.62452	0.395069	0.04947
																		0.95499	0.971279	1.17234	1.17634		0.339962	0.60016	0.11438	0.614447
														Equation	Y = -1.074*X + 1.558			1.05357	0.934031	1.24237	1.47263		0.366256	0.0916505	0.297866	0.0402415
																		0.975195	1.07127	1.29281	1.18818		0.556933	0.201018	0.700602	0.286919
														Data				0.923036	1.05634	1.26863	1.36239		0.0172192	0.0929651	0.550184	0.587248
														Number of X values	1915			1.67728	1.02425	1.37891	1.17981		0.152101	0.165454	0.370775	0.566847
														Maximum number of Y replicates	1			1.16487	1.11405	1.12476	1.19021		0.3934	0.11972	0.0991154	0.37146
														Total number of values	1915			1.01424	0.978786	1.21766	1.16321		0.62019	1.50667	0.588473	0.561051
														Number of missing values	0			0.869925	1.00922	1.29481	1.13528		0.65148	0.646171	0.187001	0.374162
																		1.19031	1.0188	1.21128	1.17986		0.735034	0.549271	0.825902	0.198972
																		0.919275	0.942054	1.18942	1.13122		0.690207	0.0991961	0.234954	0.183344
																		1.12807	0.9133	1.29935	1.03916		0.132405	1.67054	0.238341	0.212231
																		0.986158	0.788185	1.18496	1.16227		0.524517	0.104785	0.17833	0.149317
																		0.959695	0.971186	1.63396	1.40898		0.520779	0.581694	0.278845	0.178428
																		1.0482	1.29061	1.3158	0.395709		0.133437	0.609564	0.34577	0.352086
																		1.2374	0.879545	1.16338	0.58055		0.787104	0.7452	0.405126	0.497989
																		0.968019	0.967281	1.35918	1.17316		0.541242	0.839466	0.150678	0.673096
																		0.902697	1.09199	1.29584	0.932242		0.252931	0.530083	0.468346	0.088088
																		0.935833	1.02344	1.34513	1.20315		0.59724	0.546454	0.42285	0.0747988
																		1.19846	1.15386	1.32001	1.27269		0.635519	0.374582	0.876585	0.564909
																		1.08773	1.02788	1.21455	1.22277		0.133621	1.0934	0.194948	0.445766
																		1.14345	1.40433	1.3159	1.23925		0.0587481	0.128949	0.480561	0.103062
																		1.12051	0.956197	0.535077	0.950531		0.525946	0.652443	0.527929	0.896547
																		1.15279	0.93012	1.19278	1.31952		0.591359	0.16296	1.11772	0.0456739
																		1.03868	1.10623	1.00233	1.2546		0.462444	0.786425	0.444477	0.687006
																		0.904944	0.956964	1.29391	1.14094		0.780302	0.461457	1.17961	0.192512
																		1.04644	0.858848	1.1113	1.07563		0.424868	0.150846	0.0901588	0.17809
																		1.10608	0.931705	1.17448	1.02003		0.0976394	0.235379	0.815071	0.437029
																		1.0876	1.02362	1.28889	1.10447		0.474936	1.85964	0.415132	0.325602
																		1.25054	1.05462	1.19371	1.11075		0.494214	1.03506	0.0788672	0.343651
																		1.05613	0.873952	1.20772	1.15596		0.788776	0.5197	0.41002	0.163269
																		1.04416	1.02342	1.30091	1.41497		0.62845	0.829775	0.181942	0.221099
																		1.15427	0.943062	1.19028	1.2341		0.62451	0.340131	0.105625	0.521892
																		0.774679	1.06074	1.3627	1.18937		0.575508	0.343528	0.0983029	0.542648
																		1.05037	0.469939	1.30247	1.67735		0.186016	0.79556	0.549968	0.517945
																		1.09709	1.1601	1.07011	1.06028		0.401417	1.05848	0.448063	0.315896
																		1.00468	0.905022	1.03654	0.951942		0.720869	0.710315	0.321897	0.270572
																		1.16777	1.04303	1.16393	1.0312		0.688256	0.115098	0.516775	0.468681
																		1.03407	0.814446	1.21019	1.12778		0.262574	0.387913	0.201835	0.47536
																		0.970159	1.05162	1.27736	1.0601		0.496527	1.32202	0.607526	0.260971
																		1.0153	0.898444	1.17114	0.951307		0.60206	0.428314	0.315304	0.294759
																		0.982464	0.980552	0.996061	0.998732		1.00066	0.391711	0.311433	0.492032
																		1.06664	1.00869	1.20446	1.37218		0.615226	0.83732	0.272773	0.181302
																		1.09339	0.975179	1.30764	1.17085		0.271966	0.268162	0.498131	0.277856
																		0.971251	0.959241	1.15631	1.152		0.31842	0.0842363	0.096425	0.0587151
																		1.04529	0.932712	0.886548	1.36301		0.627696	0.0679894	0.245382	0.228141
																		1.15851	1.03807	1.23263	1.20025		0.337774	0.496362	0.190993	0.237244
																		0.981518	0.994042	1.14994	1.14541		0.465417	0.366712	0.581598	0.170884
																		1.11479	1.08043	1.12718	1.19088		0.106295	0.0366077	0.463337	0.0663065
																		1.05085	0.981628	1.34185	1.02732		0.639584	0.190766	0.208803	0.347617
																		1.28439	0.859553	1.10401	1.05042		0.507212	0.547245	0.535228	0.247104
																		1.02028	0.509961	1.30377	1.09903		0.726584	0.442942	0.33159	0.218022
																		1.04764	0.940278	1.3577	1.05681		0.170129	0.579067	0.85879	0.178442
																		1.04136	1.04496	1.35195	1.12415		0.656146	0.925469	0.614709	0.371553
																		1.02667	0.958931	1.22284	1.15244		0.773512	0.307141	0.542368	0.261512
																		1.01686	0.917147	1.29964	1.28071		0.567113	0.100209	0.428803	0.132325
																		1.0655	1.0428	1.26986	1.07113		0.557783	0.631781	0.424179	0.407853
																		1.10296	1.03888	1.74211	1.10113		0.122976	0.283073	0.453946	0.631769
																		1.10419	0.998468	1.38051	1.12912		0.323361	0.775664	0.0678886	0.64231
																		1.03319	0.957061	0.446833	1.31972		0.637275	0.419808	0.045855	0.327732
																		1.00043	0.974444	1.14115	1.11027		0.621478	0.963673	0.255272	0.585984
																		0.955308	0.885278	1.30507	0.688011		0.776112	0.510708	0.698356	0.288469
																		1.05538	0.957268	1.03438	1.10956		0.210684	0.8568	0.325632	0.175247
																		1.20111	0.98713	1.32815	1.13984		0.0914954	0.803534	0.58725	0.170362
																		1.24721	0.599437	1.25166	1.15691		0.157562	0.0654843	0.616333	0.616212
																		1.10449	1.02708	1.23212	1.2062		0.343486	0.128952	0.99888	0.342783
																		1.05205	0.802276	1.24613	0.917488		0.608935	0.447952	0.520368	0.455425
																		1.16794	0.994218	1.30807	1.14767		0.160959	0.688861	0.51744	0.22701
																		1.02849	0.996657	1.73305	1.15208		0.870588	0.657409	0.0536415	0.408928
																		0.962058	1.10239	1.15116	0.956996		0.189848	0.601857	0.139446	0.487495
																		1.18976	0.807805	1.36491	0.993362		0.413466	0.223412	0.109664	0.26491
																		1.13668	0.863088	1.24244	1.01662		0.494133	0.0765886	0.420096	0.484844
																		0.92846	0.837125	1.24105	1.06704		0.658319	0.505144	0.432606	0.515653
																		1.17035	0.848657	1.23885	1.53803		0.750664	0.68949	0.98174	0.220038
																		1.04692	1.02726	1.28896	1.07037		0.692063	0.364494	0.85216	0.597489
																		0.985012	0.662774	1.21087	1.27005		0.831352	0.458026	0.493807	0.472151
																		0.978144	0.81907	1.28094	1.33291		0.104046	1.12987	0.4906	0.443839
																		1.08109	0.97077	1.54053	1.22515		0.608454	0.0444969	0.080232	0.263472
																		0.983673	1.02589	1.37108	1.16286		0.537919	0.589119	0.0416222	0.23281
																		1.15644	0.94668	1.23372	1.1431		0.214662	1.06644	0.009348	1.04072
																		0.965344	1.13874	1.27174	1.22437		0.276639	0.444288	0.462098	0.222568
																		1.04735	0.901648	1.19363	1.10712		0.205144	0.0102598	0.236592	0.188116
																		1.2319	0.927736	1.27074	1.0718		0.472336	0.727978	0.536355	0.393749
																		0.980555	0.892199	1.21519	1.11603		0.329242	0.144831	0.606315	0.328732
																		0.95197	1.00048	1.24432	1.23003		0.550976	0.534192	0.199552	0.240773
																		1.16766	0.897034	0.815674	1.30266		0.477081	0.613161	0.55686	0.227886
																		0.95691	1.06003	1.28558	1.01366		0.683372	0.195977	0.62612	0.0902019
																		1.08187	0.993517	1.20366	1.07692		1.56634	0.548572	0.00694185	0.074774
																		1.08704	1.03937	1.26141	1.16736		0.527712	0.337004	0.208815	0.219675
																		1.0149	1.04815	0.810358	1.12956		0.556416	0.284076	0.00368	0.492289
																		1.12382	1.01599	1.26599	1.03276		1.34738	0.184751	0.062694	0.335472
																		0.934351	1.05295	1.1704	1.14525		0.176012	0.493605	0.550714	0.579681
																		1.04454	1.09912	1.071	1.1319		0.0316563	0.505474	0.60823	0.276569
																		1.06316	1.22002	1.19892	0.997673		0.450752	0.405741	0.208783	0.440648
																		1.18783	1.01134	1.37041	1.1683		0.487783	0.517857	0.442113	0.21225
																		1.03129	1.08506	1.55147	1.19903		0.0713112	0.54009	0.518393	0.132672
																		1.08615	0.794917	1.25099	1.32515		0.472621	0.142036	0.0908896	0.0791049
																		1.21093	0.861042	1.23727	0.687781		0.356638	0.374432	0.583838	0.301762
																		1.17208	1.14098	1.21659	1.03972		0.696571	0.38691	0.0607117	0.391193
																		1.08766	0.765072	1.31325	0.780054		0.318874	0.11322	0.439271	0.176449
																		1.15278	0.793822	1.29094	1.0884		0.961538	0.392644	0.0918	0.136065
																		1.21337	0.875838	1.14408	1.25705		0.722304	0.817135	0.744519	0.317738
																		1.20224	0.874552	1.27803	1.03049		0.65313	0.674371	1.14584	0.485838
																		1.04778	0.966585	1.06003	1.41063		0.865087	0.776832	0.534336	0.308239
																		1.07601	0.998241	1.2691	1.04405		0.165298	0.902289	0.713406	0.760951
																		1.0743	1.00736	1.23518	0.946694		0.487179	0.5752	0.164502	0.546321
																		1.00646	1.09573	1.2452	1.05449		0.396152	0.161598	0.262658	0.897147
																		1.10067	0.864722	1.1738	1.04586		0.443478	0.535288	0.451339	0.333423
																		0.934148	0.838637	1.47064	0.760815		0.465095	0.775121	0.431244	0.675492
																		1.03711	0.909808	1.11134	1.08447		0.239589	1.38129	0.131528	0.43434
																		0.997027	0.98131	1.28225	1.0284		0.296153	0.595261	0.0559138	0.192436
																		1.12131	1.16635	1.14792	1.25881		0.23047	0.323382	0.623437	0.511076
																		1.15633	1.20262	1.06916	0.968986		0.534921	0.207782	0.510521	0.370191
																		1.15216	1.09369	0.868234	0.943759		0.522178	0.602685	0.132882	0.34949
																		0.9204	0.917868	1.12399	1.27876		0.470429	1.41403	0.270599	0.278068
																		1.00841	1.04133	1.02999	1.03018		1.15749	0.349224	0.335559	0.471037
																		1.00961	1.04643	1.10932	0.952789		0.69552	0.548989	0.189511	0.151629
																		1.02238	0.967691	1.25539	1.23482			1.30421	0.0329183	0.056812
																		1.04707	1.08431	1.07991	1.33407			0.0775108	0.82106	0.429046
																		1.14022	1.14184	1.17811	0.879148			0.470535	0.183291	0.252822
																		1.05233	1.30947	1.16265	1.07426			1.08843	0.077724	0.311899
																		1.02834	0.870048	1.05394	1.24236			0.49075	0.294785	0.316627
																		0.783219	0.945636	1.28704	1.00686			0.211793	0.332038	0.662908
																		1.05798	0.961408	1.28419	1.17842			0.495766	0.675419	0.331655
																		1.15461	1.09017	1.11373	1.15355			0.420733	0.205925	0.528944
																		1.00354	0.801998	1.24257	1.17012			0.458721	0.131932	0.321048
																		0.878092	1.16339	1.30641	1.09941			0.420486	0.373279	0.214382
																		0.993888	0.796198	1.18599	1.19225			0.566381	0.323918
																		0.980124	0.853928	1.12413	1.10513			0.559914	0.0140446
																		0.981935	1.15695	1.25467				0.98075	1.1777
																		1.17572	0.905455	1.10703				0.891415	0.689595
																		1.12051	1.00982	1.25683				0.251732	0.509583
																		1.11552	1.13229	1.19292				0.904065	0.208848
																		0.943237	1.33632	1.29069				0.832874	0.727362
																		1.03764	1.17681	0.527051				0.378082	0.572866
																		1.02259	1.14248	1.1176				0.630844	0.684134
																		0.979768	1.02432	1.21359				0.719272	0.0892061
																		0.971797	0.932204	1.12505				1.44068	0.0233615
																		1.05287	0.907863	1.15921				0.933021	0.320366
																		1.07226	1.00353	0.457954				0.685094	0.353818
																		1.10293	1.06152	1.11108				0.114203	0.31865
																		1.07058	1.05611	1.16572				1.0299	0.0424392
																		1.10162	1.00673	1.13805				0.00775754	0.0622415
																		1.39939	0.879458	1.20656				0.574542	0.042679
																		1.16049	0.874501	1.04645				0.826893	0.011294
																		1.07993	0.896418	0.987192				0.153436	0.712403
																		1.04861	1.00853	1.22846				0.942092	0.484648
																		1.19474	1.05388	1.13518				0.737217	0.20703
																		1.07429	0.961232	1.10071				0.64051	0.522831
																		0.959347	1.09969	1.22296				0.256505	0.220574
																		1.1168	0.849375	1.19437				0.250597	0.139647
																		0.996597	1.0374	1.29907				0.0984739	0.223776
																		1.01513	1.07879	0.993126				0.158902	0.17208
																		0.998048	0.914967	1.30424				0.250406	0.012892
																		1.08092	0.983077	1.13003				0.167642	0.045198
																		1.01065	0.835467	1.12761				0.457288	0.284142
																		1.09915	1.04683	1.20204				0.795196	0.946956
																		0.7824	0.766362	1.19888				0.0273794	0.468628
																		1.0822	1.19403	1.11526				0.392151	0.594817
																		1.02422	0.80054	1.34653				0.950522	0.0277927
																		1.12554	0.91823	1.35675				0.0926089	0.726922
																		1.08743	1.23586	1.21293				0.392566	0.175314
																		1.12035	0.838534	1.05988				0.492129	0.438641
																		1.1128	1.03964	1.18573				0.5707	0.26044
																		1.06624	1.10045	1.09858				0.396883	0.358766
																		1.09103	0.928871	0.973733				0.473121	0.545662
																		1.11368	0.840671	1.17387				0.0845446	0.495616
																		0.975245	1.00975	1.25679				1.96979	0.398537
																		1.08731	0.858562	1.33204				0.42636	0.032604
																		1.00194	0.822929	1.27564				0.520202	0.332185
																		1.0654	1.11078	1.14369				0.6639	0.0287477
																		1.04059	0.990429	1.23153				0.235661	0.6534
																		1.0169	1.10245	1.02848				0.375272	0.319025
																		0.960145	0.871305	1.0935				0.472712	0.122444
																		0.952018	1.15164	1.23845				0.78299	0.511442
																		0.873611	1.2081	1.1301				0.702179	0.494636
																		0.932111	0.985808	1.11487				0.907651	0.247526
																		1.14389	1.08976	1.16647				0.902257	0.0315819
																		1.11687	1.06719	1.18202				0.477777	0.179046
																		1.13585	0.95613	1.21228				0.786143	0.113853
																		1.07027	0.888363	1.3091				0.614785	0.143839
																		1.00554	0.82824	1.25862				0.109513	0.426951
																		1.02086	1.03802	1.11323				0.715485	0.242529
																		1.09258	0.768416	1.16049				0.877047	0.212598
																		1.15262	0.960155	1.2336				0.728133	0.255648
																		1.09423	1.10275	1.07438				0.851529	0.162938
																		1.05438	1.06456	1.5622				0.579222	0.471682
																		1.13727	0.911474	1.0481				0.286221	0.281755
																		1.24305	0.942966	1.13357				0.989537	0.0769602
																		1.08096	0.807833	1.20891				0.0535975	0.245279
																		0.963828	1.09654	0.891877				0.654966	0.0510282
																		1.0858	1.13834	1.14351				0.664538	0.154491
																		1.08332	1.12047	1.21775				0.193247	0.0686991
																		1.09859	1.0537	1.08079				0.580807	0.0120138
																		1.05349	0.906942	1.1333				1.45421	0.306356
																		1.00865	1.11478	1.25249				1.30101	0.218562
																		0.845857	0.972371	1.08989				0.332708	0.596873
																		1.08108	1.0269	1.21552				0.0487483	0.370678
																		1.01562	0.950288	1.27136				0.20023	0.724884
																		0.898401	1.03709	1.17736				0.126026	0.0177231
																		0.968411	0.918697	1.32548				0.20854	0.107604
																		0.844793	0.889692	1.31258				0.195124	0.657098
																		0.900422	0.950146	1.24473				0.3245	0.530211
																		0.910427	0.934299	1.15773				0.698297	0.0282971
																		1.0043	1.08989	1.30733				0.101912	0.0987746
																		1.01263	1.01338	1.10893				0.463002	0.875623
																		1.00256	1.20781	1.25129				0.475828	0.142044
																		0.882397	1.18119	1.1708				0.121736	0.547346
																		0.830134	1.14018	1.05514				0.334908	0.742302
																		1.07613	0.823431	1.17138				1.37796	0.332307
																		1.01951	0.961575	1.09796				0.787105	0.273613
																		1.01602	1.13838	1.22738				0.250045	0.341991
																		0.853449	0.906333	1.24341				0.170714	0.208362
																		1.05374	1.11794	1.04028				0.294923	0.135744
																		0.827432	1.13173	1.31649				0.92883	0.03888
																		0.956128	1.05878	1.36424				0.195624	0.314096
																		0.986952	1.05997	1.30507				0.680534
																		0.896986	1.11068	1.2513				0.952611
																		0.825205	0.902594	1.12944				0.930603
																		0.912884	1.02227	1.09756				0.166132
																		1.10387	1.16705	0.626741				0.870874
																		1.02502	0.861194	1.27176				0.756358
																		0.935286	0.988734	0.511084				0.324717
																		0.898352	1.04248	1.32056				0.191663
																		1.05598	1.02773	1.26181				0.632136
																		0.926873	1.03919	1.14402				0.845839
																		1.10304	1.07243	1.16808				0.543114
																		0.958909	1.01173	1.4393				0.81453
																		1.10331	0.95445	1.0469				0.543224
																		0.96425	0.931345	0.383782				0.524778
																		1.06183	1.11441	1.10536				0.663351
																		1.04528	0.901764	1.66035				0.497459
																		0.810859	1.12599	1.3472				0.250183
																		0.88351	1.00721	0.595949				0.210387
																		0.876724	0.995176	1.06982				0.566432
																		1.49917	0.970674	1.1908				0.840202
																		1.04305	1.05306	1.05897				0.713077
																		1.21615	1.09097	0.974952				0.850545
																		0.768378	0.988391	1.05858				0.0418791
																		1.13377	0.31065	1.27774				0.654039
																		0.981907	1.04178	1.13639				0.697318
																		0.951158	0.998335	1.10108				0.126825
																		0.871636	1.01364	1.18669				0.889321
																		1.00644	0.939764	1.10284				0.0131175
																		1.00551	1.00432	1.34911				0.754171
																		1.12949	1.12212	1.18227				0.229863
																		0.988052	1.00353	1.33624				0.614144
																		0.942236	0.973145	1.23032				0.530622
																		1.07265	1.02182	0.875807				0.508098
																		0.933829	0.874555	0.941669				0.360834
																		1.00925	0.991775	0.880911				0.679294
																		0.980565	1.23312	0.874052				0.803108
																		0.870498	1.06362	1.0409				0.581999
																		1.01366	0.994941	1.14198				0.94762
																		1.0932	0.934238	0.86331				1.11421
																		1.06542	0.910656	1.18354				0.343828
																		1.00648	1.03662	1.17806				0.320185
																		0.909233	1.12256					0.816443
																		1.08502	0.915439					0.0965631
																		1.10487	0.95736					1.04205
																		0.917051	0.935652					0.758476
																		0.905469	1.11873					0.381145
																		1.10704	0.888548					0.916099
																		1.00431	1.07305					0.27248
																		1.1465	1.08862					0.44878
																		1.11387	0.862502					1.77476
																		0.889248	0.988724					0.63831
																		0.957612	0.989272					0.35216
																		0.930857	1.15701					0.136488
																		0.832737	1.08813					0.431976
																		0.987959	0.950959					0.762058
																		0.906255	1.02714					0.623514
																		0.900912	0.787891					0.731009
																		0.949642	1.06331					0.221028
																		1.03281	1.05755					0.576607
																		0.976403	0.981073					0.740195
																		0.754659	0.889306					0.202234
																		0.815194	1.09855					1.16203
																		0.803821	1.06292					0.146752
																		0.984171	0.710124					0.753601
																		1.01029	1.05914					0.0806012
																		0.89818	1.14087					0.525239
																		0.909118	0.945902					0.541992
																		0.889902	1.00202					0.516018
																		1.04033	1.09837					0.415924
																		1.01167	1.09156					0.446112
																		0.975445	1.10535					0.689543
																		1.05257	1.06506					0.470646
																		0.846036	1.04135					0.789333
																		0.856999	0.848922					1.81521
																		1.04899	1.1293					0.556962
																		0.979858	1.00287					0.515206
																		0.999627	0.892132					0.658257
																		0.970659	1.24619					0.174772
																		0.942	1.0525					0.203973
																		1.06576	0.900715					0.492725
																		0.8304	0.910381					1.14887
																		0.87512	1.22284					0.618173
																		1.13576	1.00467					0.358962
																		0.949624	1.0628					0.652501
																		0.929008	1.1297					0.722087
																		0.963794	1.00201					0.11681
																		0.887242	1.088					0.296337
																		0.94676	0.818493					0.374078
																		1.0112	1.0743					0.868936
																		0.94057	0.978436					1.29177
																		0.955587	0.863371					0.688797
																		0.960336	0.99203					0.0892431
																		0.899243	0.86592					0.0803305
																		1.03076	0.627014					0.330925
																		0.936795	0.809835					0.49601
																		1.01675	0.956818					0.593652
																		0.976211	1.07694					1.38764
																		0.994089	0.809229					1.27263
																		0.92841	0.990507					0.199511
																		1.03025	0.848902					0.65379
																		0.969295	1.06865					0.321681
																		1.08635	0.962204					0.411133
																		0.833619	0.91094					0.438751
																		0.862968	0.969504					0.769145
																		0.854182	1.04422					0.469711
																		0.981509	1.09499					0.339019
																		1.07489	1.00879					0.562897
																		0.864666	0.819693					0.667545
																		0.932159	0.835899					0.549583
																		0.809249	1.26483					0.164934
																		0.990676	0.835503					0.352216
																		0.939101	1.02386					0.905912
																		0.921518	1.11292					0.455741
																		0.916946	0.955743					0.658849
																		1.11277	0.777455					0.104117
																		0.91932	0.932656					0.172754
																		0.986622	1.12954					0.626939
																		1.04914	1.09551					0.494422
																		0.905376	1.04888					0.837068
																		1.10524	1.11514					1.09675
																		1.11635	1.06917					0.80717
																		0.903429	1.02144					0.192522
																		1.01901	1.24194					0.55005
																		1.03585	1.13573
																		0.966238	1.06556
																		1.0048	1.05931
																		0.91558	0.990708
																		1.06523	0.889883
																		0.956592	1.07989
																		0.892883	0.86449
																		0.94141	1.29837
																		0.889188	0.889208
																		1.03541	0.92491
																		1.08341	0.793144
																		0.81162	1.04592
																		0.920546	1.01088
																		0.787609	0.859642
																		0.869382	1.0178
																		0.86814	0.96583
																		0.88516	1.0027
																		0.994404	0.961221
																		1.09536	0.988778
																		0.917955	1.12006
																		0.864902	1.05903
																		0.932846	1.0085
																		1.02422	0.938904
																		0.881845	0.971681
																		0.891705	1.05137
																		0.940035	1.03007
																		1.07837	1.09185
																		0.936894	1.10725
																		1.04371	0.970193
																		1.04363	1.12456
																		0.954482	1.10363
																		0.991143	1.11319
																		1.02711	0.802824
																		0.986265	1.10393
																		1.4286	1.09933
																		0.995065	1.01218
																		0.935343	1.13492
																		0.87145	0.979401
																		1.12462	1.08309
																		0.916084	0.719358
																		0.906797	1.05553
																		0.954108	1.01862
																		0.998718	0.870438
																		1.09476	1.28944
																		0.883885	1.04267
																		0.807546	1.1358
																		0.927913	1.03439
																		1.09228	1.12097
																		0.998277	0.792953
																		1.01825	0.940832
																		0.85689	0.986822
																		1.04645	1.12594
																		1.0888	1.15537
																		0.939564	0.896206
																		0.883828	0.964426
																		1.0096	0.956534
																		0.978452	0.790343
																		0.98693	1.07342
																		0.9351	1.20299
																		1.05073	0.927674
																		0.806066	0.979905
																		0.927412	0.877325
																		1.04059	0.832142
																		0.931773	0.745334
																		1.13229	1.07172
																		0.942203	1.08035
																		1.01374	1.03905
																		0.88672	1.01589
																		0.980474	0.888846
																		0.915552	0.770231
																		0.914468	0.921872
																		0.997997	1.03324
																		1.05758	0.960628
																		0.881525	0.994115
																		0.916441	1.09517
																		1.02414	1.01184
																		0.89877	0.972369
																		1.04334	0.911762
																		0.951999	1.05474
																		0.988703	1.01219
																		0.945839	1.04649
																		1.10292	1.08063
																		0.932923	1.01819
																		0.82556	0.974545
																		0.881178	0.975785
																		0.968771	0.97282
																			1.17457
																			1.00067
																			1.00788
																			1.03747
																			1.02821
																			1.00014
																			1.08508
																			0.955365
																			0.926924
																			0.86856
																			0.97554
																			0.9313
																			0.88138
																			1.07852
																			0.937065
																			0.854272
																			1.01227
																			0.935303
																			0.926016
																			0.989025
																			1.07919
																			0.918735
																			1.09944
																			0.872448
																			1.13375
																			1.18011
																			1.04894
																			1.04224
																			1.38251
																			0.793956
																			1.04301
																			1.2127
																			1.09066
																			1.03671
																			0.932372
																			1.19074
																			1.11175
																			0.93003
																			0.988313
																			0.906104
																			0.934337
																			0.847648
																			0.825189
																			0.849059
																			0.997463
																			1.09802
																			0.94276
																			0.994583
																			0.894925
																			0.983885
																			0.635934
																			0.746154
																			1.32789
																			0.954765
																			0.828229
																			0.852533
																			1.09737
																			0.843983
																			0.779067
																			0.870969
																			0.967056
																			0.970297
																			1.04013
																			0.893825
																			0.905483
																			1.0521
																			1.02482
																			0.803326
																			1.01215
																			1.04359
																			0.833448
																			0.890885
																			0.908764
																			0.962341
																			0.875845
																			0.863441
																			1.11067
																			0.811823
																			1.03054
																			0.934487
																			1.01684
																			0.887391
																			0.6686
																			0.849102
																			0.768538
																			0.949995
																			0.943795
																			0.855223
																			0.705873
																			0.810311
																			0.989149
																			0.892064
																			1.02725
																			0.849562
																			1.06821
																			0.961132
																			1.01527
																			0.988084
																			0.907905
																			0.902837
																			0.737139
																			0.926449
																			1.10215
																			0.826186
																			0.873952
																			1.17749
																			0.963127
																			0.895239
																			0.554121
																			0.978162
																			0.918863
																			1.07501
																			0.829998
																			1.00288
																			0.783404
																			0.953724
																			0.826329
																			0.899459
																			0.928273
																			0.871322
																			0.991834
																			0.908495
																			1.03557
																			1.03639
																			0.910237
																			1.02678
																			0.854926
																			0.783911
																			0.969882
																			1.00716
																			0.907144
																			0.884257
																			1.02634
																			1.02826
																			1.03098
																			0.909488
																			1.0954
																			1.01682
																			1.09594
																			1.06038
																			0.950099
																			0.928025
																			1.08615
																			0.935577
																			0.91394
																			0.938665
																			1.11033
																			0.795101
																			1.1893
																			0.793272
																			0.975543
																			0.865567
																			0.968447
																			0.76958
																			0.925764
																			1.27727
																			0.783528
																			0.922579
																			0.989344
																			0.851145
																			0.969074
																			1.04753
																			0.752505
																			1.1081
																			0.760672
																			1.15346
																			1.02005
																			0.921162
																			0.922229
																			0.797079
																			0.964945
																			0.818805
																			1.00218
																			1.0843
																			0.920566
																			1.13656
																			0.804505
																			0.940242
																			0.889769
																			0.795622
																			1.08403
																			0.834027
																			0.830229
																			0.953478
																			0.783393
																			0.964031
																			1.02517
																			0.835077
																			0.802094
																			1.00981
																			1.04183
																			0.898422
																			1.00158
																			0.756766
																			1.36362
																			0.887477
																			0.833505
																			1.00315
																			0.70455
																			0.856609
																			1.00873
																			0.855121
																			0.838416
																			1.12951
																			0.797788
																			0.885664
																			1.01027
																			0.914249
																			0.922457
																			1.08486
																			0.851667
																			1.07058
																			0.868945
																			1.00832
																			0.855174
																			0.27958
																			0.937247
																			0.981833
																			1.04669
																			0.774794
																			0.878874
																			0.855582
																			1.07492
																			0.93995
																			0.851928
																			0.71604
																			0.918065
																			0.989365
																			1.12431
																			0.799051
																			1.06661
																			0.927994
																			0.974267
																			1.05341
																			1.07964
																			1.10688
																			0.656047
																			1.04731
																			1.03422
																			0.964072
																			0.911472
																			0.936596
																			0.69116
																			0.743684
																			0.851153
																			0.889762
																			1.09864
																			0.918471
																			0.91238
																			1.17872
																			0.902992
																			0.817152
																			0.926662
																			0.87696
																			0.914026
																			0.95608
																			0.899028
																			0.986814
																			0.785514
																			0.760247
																			0.823512
																			1.05776
																			0.728997
																			0.876364
																			0.94565
																			0.989978
																			0.850563
																			1.0177
																			0.793574
																			1.14239
																			0.815664
																			0.95765
																			0.804426
																			0.799806
																			0.995313
																			1.04726
																			0.811488
																			0.963333
																			0.899745
																			0.967938
																			1.06046
																			0.952714
																			0.988409
																			0.707862
																			0.925657
																			0.958909
																			1.03601
																			0.981152
																			0.9544
																			0.983961
																			1.01143
																			1.0542
																			0.861863
																			0.973017
																			1.00907
																			1.01845
																			0.946845
																			0.829745
																			0.931959
																			1.00152
																			1.14983
																			0.865449
																			0.96516
																			0.823031
																			0.998504
																			0.78921
																			0.957095
																			0.894579
																			0.753747
																			1.00052
																			0.991003
																			1.01044
																			0.805297
																			0.699906
																			0.837728
																			0.878317
																			0.756459
																			0.826703
																			0.995678
																			1.03401
																			1.34857
																			0.667858
																			0.982364
																			1.157
																			0.725371
																			0.925492
																			0.969502
																			0.816323
																			0.748922
																			0.844077
																			1.09254
																			1.12934
																			0.935298
																			1.07324
																			1.14948
																			0.951834
																			0.890023
																			0.796568
																			0.897425
																			0.946686
																			1.09512
																			1.03836
																			1.00883
																			1.09577
																			0.738264
																			0.929319
																			0.979768
																			0.928474
																			0.953611
																			0.757567
																			0.845186
																			0.807948
																			1.00301
																			0.756514
																			0.819564
																			0.93878
																			0.853778
																			0.816926
																			0.777585
																			1.04006
																			0.804935
																			0.89908
																			1.50234
																			0.802253
																			1.01108
																			0.649442
																			0.896683
																			0.953809
																			0.950284
																			0.874869
																			1.10274
																			1.11848
																			0.83635
																			0.630426
																			0.897788
																			0.860642
																			0.852148
																			0.709361
																			1.10119
																			0.684476
																			1.011
																			1.04756
																			1.00171
																			1.06005
																			0.868964
																			1.14764
																			1.06957
																			0.765012
																			0.94458
																			0.766589
																			1.06801
																			1.04106
																			0.846267
																			0.920312
																			1.01717
																			1.01199
																			1.08064
																			0.946618
																			0.892782
																			0.827144
																			0.932191
																			0.903406
																			1.01753
																			1.01707
																			1.05584
																			0.812732
																			0.82329
																			0.884462
																			1.0088
																			0.950669
																			0.981415
																			1.06969
																			1.15583
																			1.13445
																			0.87244
																			0.955803
																			0.93468
																			0.940348
																			1.0046
																			0.896337
																			0.94756
																			0.766887
																			0.82065
																			0.835436
																			0.718531
																			0.971617
																			0.730559
																			0.972473
																			1.20746
																			0.986525
																			0.919035
																			1.07448
																			0.955066
																			0.8606
																			1.07247
																			0.914906
																			0.930685
																			1.22453
																			0.827039
																			0.871317
																			0.94374
																			0.890657
																			1.09547
																			0.908029
																			0.933155
																			0.85686
																			0.973906
																			1.08675
																			0.87945
																			0.852365
																			0.859147
																			0.807075
																			0.962258
																			0.848108
																			0.821425
																			0.922062
																			1.05017
																			0.951521
																			0.915991
																			0.995927
																			1.0356
																			1.25278
																			0.946556
																			0.903844
																			0.868274
																			1.01686
																			1.00907
																			0.850102
																			0.89732
																			0.945755
																			0.830304
																			0.96886
																			0.926255
																			1.13638
																			1.14815
																			1.0351
																			0.734697
																			1.03384
																			1.0095
																			1.02458
																			0.864156
																			0.794984
																			0.905423
																			0.775531
																			0.942206
																			0.971523
																			1.10457
																			0.902329
																			0.836852
																			0.772092
																			0.949672
																			1.04693
																			0.776932
																			1.06755
																			0.963122
																			1.03035
																			0.80652
																			0.985621
																			1.04902
																			0.9616
																			0.779034
																			0.88309
																			1.0142
																			0.795167
																			0.923806
																			0.802501
																			1.12437
																			0.989573
																			0.706085
																			1.02663
																			0.912674
																			0.836048
																			1.03375
																			0.897959
																			0.945851
																			1.02694
																			1.04241
																			0.631813
																			0.916125
																			0.827688
																			0.780471
																			0.879554
																			0.884332
																			0.863864
																			0.898494
																			1.01813
																			0.970237
																			0.918919
																			1.13459
																			0.869539
																			0.828061
																			0.973049
																			0.757733
																			0.875583
																			0.817265
																			1.13828
																			0.90708
																			0.823294
																			1.0383
