# Supplementary material for: Cell wall synthesis and remodelling dynamics determine division site architecture and cell shape in Escherichia coli
Source: Nat Microbiol. 2022 Sep 12;7(10):1621–34. doi: 10.1038/s41564-022-01210-z (PMC9519445; doi:10.1038/s41564-022-01210-z)
Supplement: Source Data Extended Data Fig. 2 — Numerical data. [file 41564_2022_1210_MOESM16_ESM.xlsx]

## Sheet: Sheet1
S2a																S2b																S2c						S2d
Distance (nm) - Constriction stage																Distance (nm) - Septation stage																Distance (nm) - Cytokinesis stage						Periplasmic width at setpum (nm)
wt			ftsN∆-SPOR			∆envC			∆envC ∆nlpD			ftsL*				wt			ftsN∆-SPOR			∆envC			∆envC ∆nlpD			ftsL*				wt	ftsN∆-SPOR	∆envC	∆envC ∆nlpD	ftsL*		wt			ftsL*			ftsN-∆SPOR			∆envC ∆nlpD
IM-IM	OM-OM	Difference	IM-IM	OM-OM	Difference	IM-IM	OM-OM	Difference	IM-IM	OM-OM	Difference	IM-IM	OM-OM	Difference		IM-IM	OM-OM	Difference	IM-IM	OM-OM	Difference	IM-IM	OM-OM	Difference	IM-IM	OM-OM	Difference	IM-IM	OM-OM	Difference		181.999	96.315	308.117	654.997	163.099		Mean	SD	N	Mean	SD	N	Mean	SD	N	Mean	SD	N
484.142	570.808	86.666	522.727	589.657	66.93	549.532	772.219	222.687	730.415	798.119	67.704	568.662	670.73	102.068		86.726	325.214	238.488	126.963	288.025	161.062	29.313	611.426	582.113	265.724	1141.28	875.551	142.002	285.973	143.971		311.76	36.665	454.042	742.755	228.906		41.2	0.1	30	51.8	2.6	30	25.4	1.1	30	34.5	1.8	30
495.252	597.442	102.19	537.274	600.667	63.393	489.122	552.995	63.873	690.731	748.726	57.995	501.908	575.407	73.499		78.963	376.789	297.826	107.315	279.686	172.371	24.868	462.7	437.832	20.526	575.788	555.262	222.295	385.672	163.377		309.182	140.847	619.153	695.722	207.61		32.8	0.4	30	36.5	0.3	30	26.6	0.9	30	35.8	0.8	30
740.29	809.975	69.685	693.306	759.992	66.686	756.129	859.629	103.5	688.342	779.507	91.165	769.064	858.795	89.731		6.154	341.213	335.059	57.789	238.771	180.982	51.123	484.137	433.014				36.516	268.589	232.073		312.137	213.47	344.673		10.86		46.9	0.8	30	41.5	0.9	30	26.8	0.1	30	27	0.3	30
650.529	723.276	72.747	623.476	697.599	74.123	677.086	768.514	91.428	917.823	1263.32	345.492	582.322	684.938	102.616		103.459	402.232	298.773	180.922	255.982	75.06											231.152		334.897				44.2	0.2	30	34.7	1.5	30	28.6	0.8	30	29.5	0.6	30
749.226	817.831	68.605	718.013	794.874	76.861	670.434	724.809	54.375				502.005	579.302	77.297		70.338	285.302	214.964																98.388				29.6	1.1	30	32.8	3.2	30	29.1	0.9	30	40.6	1.9	30
535.116	612.22	77.104	555.204	636.377	81.173							423.9	560.203	136.303																				612.6				28.4	0.4	30	36.4	0.7	30	29.2	0.5	30	48.8	2	30
666.268	751.719	85.451	458.617	513.103	54.486							557.749	645.18	87.431																				452.316				33.7	1	30	35.1	1.3	30	29.8	1.2	30
			691.886	753.955	62.069							870.61	930.823	60.213																				41.111				28.2	1.3	30	25.2	0.2	30	26.5	0.4	30
			712.47	765.953	53.483																													757.378				28.6	1.6	30	41.6	1.3	30	28.7	1.4	30
			506.123	555.006	48.883																													413.38				28.6	1	30	32	0.1	30	29.9	3	30
																																						33.4	0.5	30				25.6	0.5	30
																																						33.3	1.3	30				24.3	0.3	30
																																						33.3	2.5	30				23.4	2.3	30
																																						35.7	0.3	30				22.8	1.7	30
																																												21.7	1.3	30
																																												23.6	1.8	30
																																						Periplasmic width at curve (nm)
																																						wt			ftsL*			ftsN-∆SPOR			∆envC ∆nlpD
																																						Mean	SD	N	Mean	SD	N	Mean	SD	N	Mean	SD	N
																																						31.7	0.5	30	35.4	4	30	28.8	0.9	30	28	3	30
																																						33.2	0.8	30	34.9	5.1	30	27	2.3	30	26.3	1	30
																																						31.6	0.8	30	29.6	0.9	30	25.1	2.7	30	26.4	2.3	30
																																						31.7	1.5	30	30.5	1.8	30	26.9	0.9	30	24.7	1.5	30
																																						32.1	1.5	30	26.9	1.8	30	30.8	1.7	30	29.7	0.6	30
																																						36.8	4.5	30	29	1.4	30	29.8	1.5	30	31.3	1.5	30
																																						35.5	3.1	30	30.9	1.2	30	28.7	3.1	30	28.6	2	30
																																						30.2	1.8	30	29.8	0.6	30	28.2	2.3	30	30.1	1.1	30
																																						33.3	0.2	30	34.8	1.2	30	27.7	0.5	30
																																						33	0.9	30	32.5	1.5	30	25.3	0.4	30
																																						30.2	1.2	30	35.1	2.4	30	28.9	1.4	30
																																						32.8	1.3	30	29.1	2	30	27.2	1	30
																																						31.6	2.5	30	28.5	2.5	30	31.1	1	30
																																						30.9	1.1	30	31	1.4	30	33.9	1.6	30
																																						30.6	1.6	30	30	4.2	30	31.4	1.8	30
																																									35.1	3.5	30	26.8	1	30
																																									31	1.3	30	25.1	1.9	30
																																									41.7	2.1	30	25.8	1.4	30
																																									41.8	7.6	30	25.2	1.2	30
																																												26	1.1	30
																																												26.6	1.5	30
																																												27.7	1	30
																																												28.6	1.1	30
																																												21.6	0.6	30
																																												24.9	0.3	30
																																												25.6	1.3	30
																																												25.4	0.6	30
[truncated: 33 more columns]
