# Supplementary material for: Cell wall synthesis and remodelling dynamics determine division site architecture and cell shape in Escherichia coli
Source: Nat Microbiol. 2022 Sep 12;7(10):1621–34. doi: 10.1038/s41564-022-01210-z (PMC9519445; doi:10.1038/s41564-022-01210-z)
Supplement: Source Data Extended Data Fig. 4 — Numerical data. [file 41564_2022_1210_MOESM17_ESM.xlsx]

## Sheet: Sheet1
S4b																				S4c																				S4e					S4f
wt					ftsN-∆SPOR					∆envC					ftsL*					wt					ftsN-∆SPOR					∆envC					ftsL*					ZipA constriction duration					Pal constriction duration
normalized distance (0=Start, 1= End)	Instantaneous Velocity ZipA (nm minˆ-1)	Second order polynomial (quadratic) fit ZipA			normalized distance (0=Start, 1= End)	Instantaneous Velocity ZipA (nm minˆ-1)	Second order polynomial (quadratic) fit ZipA			normalized distance (0=Start, 1= End)	Instantaneous Velocity ZipA (nm minˆ-1)	Second order polynomial (quadratic) fit ZipA			normalized distance (0=Start, 1= End)	Instantaneous Velocity ZipA (nm minˆ-1)	Second order polynomial (quadratic) fit ZipA			normalized distance (0=Start, 1= End)	Instantaneous Velocity ZipA (nm minˆ-1)	Second order polynomial (quadratic) fit ZipA			normalized distance (0=Start, 1= End)	Instantaneous Velocity ZipA (nm minˆ-1)	Second order polynomial (quadratic) fit ZipA			normalized distance (0=Start, 1= End)	Instantaneous Velocity ZipA (nm minˆ-1)	Second order polynomial (quadratic) fit ZipA			normalized distance (0=Start, 1= End)	Instantaneous Velocity ZipA (nm minˆ-1)	Second order polynomial (quadratic) fit ZipA			wt	ftsN-∆SPOR	∆envC	ftsL*		wt	ftsN-∆SPOR	∆envC	ftsL*
0	14.1	Best-fit values			0	45.6	Best-fit values			0	6.15	Best-fit values			0	22.35	Best-fit values			1	61.8	Best-fit values			0	45.75	Best-fit values			0	3.6	Best-fit values			0	22.65	Best-fit values			21.94	45.71	43.88	9.91		8.95	15.25	10.84	59.68
0.0144646	25.5	B0	39.59		0.0769231	44.1	B0	47.38		0.25	8.85	B0	18.63		0.2	47.85	B0	50.73		0.666667	60.45	B0	39.58		0.333333	43.35	B0	41.91		0.142857	7.65	B0	23.04		0.5	94.5	B0	35.37		17.95	27.79	50.29	27.91		23.97	36.76	25.97	40.01
0.155255	39.3	B1	37.9		0.153846	42.6	B1	25.01		0.5	12.75	B1	83.25		0.4	64.5	B1	62.95		0.333333	49.05	B1	42.58		0.666667	52.95	B1	45.94		0.285714	26.85	B1	27.47		1	160.05	B1	39.65		22.1	36.93	47.12	8.84		20.1	31.94	12.94	44.9
0.296046	50.25	B2	38.77		0.230769	45.75	B2	-2.532		0.75	15.15	B2	-18.78		0.6	72	B2	16.1		0	17.1	B2	2.933		1	64.8	B2	-22.26		0.428571	43.5	B2	-11.52		0	42.9	B2	-3.805		11.03	35.94	26.93	5.84		13.84	11.84	11.88	29.6
0.436837	59.4	95% CI (profile likelihood)			0.307692	51.9	95% CI (profile likelihood)			1	66	95% CI (profile likelihood)			0.8	96.45	95% CI (profile likelihood)			1	58.65	95% CI (profile likelihood)			0	37.8	95% CI (profile likelihood)			0.571429	52.2	95% CI (profile likelihood)			0.142857	42.45	95% CI (profile likelihood)			21.87	20	10.06	16.97		14.84	12.89	14.94	29.77
0.577628	83.7	B0	35.19 to 43.99		0.384615	49.5	B0	42.60 to 52.16		0	5.85	B0	12.61 to 24.66		1	116.1	B0	42.57 to 58.90		0.888889	56.55	B0	35.80 to 43.36		0.0833333	42.75	B0	38.76 to 45.07		0.714286	57.15	B0	19.99 to 26.09		0.285714	43.2	B0	28.57 to 42.16		19.02	31.74	33.09	4.46		14	38.92	6.78	75.77
0.718418	106.65	B1	16.32 to 59.49		0.461539	33.75	B1	2.807 to 47.21		0.125	13.8	B1	55.16 to 111.4		0	18.9	B1	23.91 to 102.0		0.777778	53.85	B1	24.81 to 60.35		0.166667	47.25	B1	31.28 to 60.59		0.857143	60.6	B1	13.31 to 41.63		0.428571	42.9	B1	7.268 to 72.03		40.97	19.83	62.1	5.94		22.04	11.95	11.94	82.71
0.859209	125.85	B2	17.67 to 59.86		0.538462	25.95	B2	-23.95 to 18.89		0.25	25.05	B2	-45.78 to 8.226		0.25	24.9	B2	-21.20 to 53.40		0.666667	50.85	B2	-14.13 to 19.99		0.25	46.65	B2	-36.37 to -8.145		1	62.85	B2	-25.16 to 2.111		0.571429	42.9	B2	-34.79 to 27.18		5.99	14.42	42.13	9.56		22.84	37.67	11.88	63.25
1	135	Goodness of Fit			0.615385	25.35	Goodness of Fit			0.375	36.75	Goodness of Fit			0.5	29.25	Goodness of Fit			0.555556	50.25	Goodness of Fit			0.333333	43.5	Goodness of Fit			0	9.3	Goodness of Fit			0.714286	42.9	Goodness of Fit			22.89	22.85	34.85	1.78		16.91	22.15	25.91	25.67
0	28.95	Degrees of Freedom	961		0.692308	26.85	Degrees of Freedom	445		0.5	72.6	Degrees of Freedom	651		0.75	28.5	Degrees of Freedom	335		0.444444	51.9	Degrees of Freedom	900		0.416667	46.65	Degrees of Freedom	529		0.333333	15.45	Degrees of Freedom	1011		0.857143	43.2	Degrees of Freedom	295		17.81	18	32.08	11.97		21.66	25.67	17.28	46.73
0.166667	25.65	R squared	0.3929		0.769231	30.15	R squared	0.1099		0.625	89.55	R squared	0.2914		1	68.4	R squared	0.3829		0.333333	50.7	R squared	0.2639		0.5	53.7	R squared	0.2173		0.666667	46.05	R squared	0.06452		1	43.95	R squared	0.1709		13.02	28.82	46.52	6.94		20.02	29.8	19.91	55.21
0.333333	19.35	Sum of Squares	1046489		0.846154	34.8	Sum of Squares	179780		0.75	99.3	Sum of Squares	718586		0	57.45	Sum of Squares	437218		0.222222	44.25	Sum of Squares	603575		0.583333	60.9	Sum of Squares	115619		1	35.4	Sum of Squares	388507		1	13.05	Sum of Squares	234282		28.9	45.84	11.29	14.94		15.77	20.81	16.81	99.64
0.5	32.25	Sy.x	33		0.923077	51.9	Sy.x	20.1		0.875	105.6	Sy.x	33.22		0.5	67.95	Sy.x	36.13		0.111111	41.7	Sy.x	25.9		0.666667	64.35	Sy.x	14.78		0	16.95	Sy.x	19.6		0	37.65	Sy.x	28.18		23.94	47.77	9.84	1.94		7.75	14.97	12.28	29.8
0.666667	49.05				1	79.05				1	108.45				1	71.7				0	32.1				0.75	61.35				0.1	17.7				0.333333	57.75				14.86	30.66	30.27	2.81		10.78	38.01	23.87	51.83
0.833333	70.2	Number of points			0	31.95	Number of points			0	25.05	Number of points			0	63.75	Number of points			1	119.7	Number of points			0.833333	58.95	Number of points			0.2	20.25	Number of points			0.666667	65.55	Number of points			9.16	30.89	45.55	3.84		25.94	25.86	16.88	112.4
1	101.85	# of X values	964		0.0769231	33.9	# of X values	448		0.07692	23.25	# of X values	654		1	95.25	# of X values	338		0.833333	86.25	# of X values	903		0.916667	60.15	# of X values	532		0.3	22.2	# of X values	1014		1	72	# of X values	298		14.04	43.95	59.16	3.88		29.74	15.76	7.84	113.29
0	31.5	# Y values analyzed	964		0.153846	38.1	# Y values analyzed	448		0.15385	28.35	# Y values analyzed	654		0	49.95	# Y values analyzed	338		0.666667	50.55	# Y values analyzed	903		1	62.85	# Y values analyzed	532		0.4	22.35	# Y values analyzed	1014		0	39	# Y values analyzed	298		22.77	48.68	44.92	13.06		19.71	14.9	15.81	58.29
0.0160162	30				0.230769	40.8				0.23077	42.6				0.166667	59.85				0.5	49.5				0	37.05				0.5	21.45				0.5	58.95				6.96	43.67	40.66	15.81		16.77	51.95	23.87	114.38
0.212813	40.2				0.307692	43.2				0.30769	52.35				0.333333	108.75				0.333333	46.2				0.0833333	37.95				0.6	20.4				1	63.15				13.06	32.97	19.94	19.91		22.84	32.74	15.65	75.81
0.40961	68.25				0.384615	45.75				0.38462	57.45				0.5	153.75				0.166667	34.05				0.166667	40.35				0.7	24				0	46.95				17.08	43.42	39.92	6.72		19.71	30.69	16.87	30.85
0.606406	109.65				0.461539	46.05				0.46154	59.85				0.666667	189.9				0	25.65				0.25	43.95				0.8	26.85				0.333333	108.75				13.03	29.18	31.26	2.78		24.92	15.87	25.81	72.83
0.803203	145.65				0.538462	48				0.53846	60				0.833333	217.5				1	46.65				0.333333	49.5				0.9	28.2				0.666667	106.5				29.85	37.52	17.76	4.84		20.08	23.94	8.97	36.04
1	54.75				0.615385	50.25				0.61538	58.2				1	238.35				0.75	45				0.416667	54.15				1	27.45				1	72				13.98	30.57	31.1	5.78		19.98	44.76	15	52.71
0	24.9				0.692308	55.2				0.69231	50.4				0	44.85				0.5	52.65				0.5	57.9				0	30.45				0	21.3				21.04	31.16	27.12	7.88		11.85	41	17.69	44.12
0.0123562	41.4				0.769231	58.95				0.76923	46.35				0.333333	120.9				0.25	48.45				0.583333	61.2				0.2	33.6				0.25	33.9				20.07	39.01	26.9	9.88		27.99	29.81	4.88	69.62
0.209885	66				0.846154	62.25				0.84615	50.85				0.666667	195.3				0	35.1				0.666667	63.9				0.4	39				0.5	74.4				20.8	21.1	20.68	11		13.98	38.59	18.84	72.5
0.407414	100.5				0.923077	65.4				0.92308	56.7				1	217.5				1	96				0.75	67.2				0.6	48.75				0.75	88.35				9.82	12.78	35.52	6.84		13.05	30.34	22.84	116.67
0.604942	140.85				1	66				1	62.1				0	61.05				0.888889	143.4				0.833333	72.15				0.8	65.1				1	79.5				9.48	24.17	14.84	9.81		10.74	37.84	27.59	75.15
0.802471	147.9				0	17.7				0	8.25				0.25	83.1				0.777778	146.4				0.916667	82.2				1	70.35				0	23.25				3.81	28.38	17.16	3.88		17.77	35.79	20.91	58.32
1	130.5				0.2	45.45				0.5	51.75				0.5	151.2				0.666667	133.95				1	90.15				0	14.25				0.25	104.7				18.93	30.26	49.23	15		15.56	21.04	16.64	49.59
0	6.15				0.4	43.95				1	81.3				0.75	187.2				0.555556	105.9				0	35.85				0.25	20.4				0.5	129.6				12.78	49.8	25.49	8.91		15.66	29.72	10.3	52.4
0.0390051	21.3				0.6	52.35				0	33.75				1	195.75				0.444444	101.7				0.5	60.3				0.5	32.1				0.75	129.9				19.93	45.38	25.76	8.94		13.78	32.58	27.27	105.14
0.333333	31.2				0.8	60.75				0.25	43.2				0	61.8				0.333333	101.7				1	69				0.75	38.4				1	139.35				26.78	29.35	66.43	11.97		18.13	24.03	12.29	87.47
0.666667	20.1				1	62.85				0.5	68.4				0.166667	64.5				0.222222	84.6				0	52.8				1	39.15				0	24.3				19.84	26.68	33.67	4.81		10.98	15.94	12.47	46.98
1	23.4				0	44.25				0.75	74.55				0.333333	71.25				0.111111	61.5				0.0833333	54.45				0	16.8				0.166667	23.4				12.81	56.08	28.02	8.98		23.71	32.88	14.82	65.58
0	63.75				0.0588235	48.9				1	76.35				0.5	104.4				0	55.8				0.166667	43.35				0.0526316	16.8				0.333333	23.25				10.06	34.36	19.84	8.43		12.84	30.56	9.95	83.46
0.111111	32.4				0.117647	50.4				0	7.65				0.666667	128.7				1	36.6				0.25	71.1				0.105263	16.8				0.5	26.85				15.81		26.81	29.3		8.89		11.68	92.65
0.222222	47.4				0.176471	52.2				0.2	20.55				0.833333	142.2				0.5	52.5				0.333333	82.5				0.157895	16.65				0.666667	33.9				3.92		52.85	10.97		8.77		17.26	96.62
0.333333	48.9				0.235294	54				0.4	28.8				1	145.2				0	24.9				0.416667	79.2				0.210526	16.65				0.833333	52.8				13.13		79.82	6.14		6.78		32.49	44.16
0.444444	46.35				0.294118	54.15				0.6	46.95				0	85.2				1	74.55				0.5	75.9				0.263158	16.95				1	69.15				9.79		26.66	18.31		14.64		13.97	116.55
0.555556	113.7				0.352941	54.15				0.8	61.05				1	170.55				0.5	26.4				0.583333	72.75				0.31579	17.55				0	45.45				6.87		25.71	3.85		17.81		20.58	88.7
0.666667	135				0.411765	53.85				1	71.7				0	32.1				0	18.75				0.666667	69.45				0.368421	18.6				0.166667	32.4				9.97		44.19	5.27		14.96		24.69	98.95
0.777778	108				0.470588	53.4				0	12				0.2	33.15				1	97.5				0.75	66.15				0.421053	20.1				0.333333	36.3				32.93		41.69	11.3		21.92		14.57	65.03
0.888889	68.7				0.529412	53.7				0.2	11.55				0.4	52.35				0.9	124.95				0.833333	62.85				0.473684	21.75				0.5	24				22.04		52.8	2.39		15.63		25.07	115.46
1	60.6				0.588235	54.45				0.4	11.55				0.6	108.9				0.8	127.5				0.916667	59.7				0.526316	22.5				0.666667	25.8				25.13		57.64	12.19		13.76		16.03	89.9
0	14.4				0.647059	55.2				0.6	19.35				0.8	140.1				0.7	107.7				1	56.4				0.578947	23.1				0.833333	53.4				11.92		28.27	6.65		12.64		9.59	95.24
0.142857	16.05				0.705882	54.3				0.8	28.05				1	163.2				0.6	89.55				0	43.8				0.631579	23.7				1	62.55				10.92		9.56	16.74		18.03		16.6	34.42
0.285714	24.15				0.764706	53.55				1	32.85				0	43.35				0.5	80.85				0.1	46.35				0.684211	23.85				0	38.25				28.96		31.43	2.36		4.69		25.07	71.11
0.428571	30				0.823529	53.25				0	28.35				0.2	74.7				0.4	77.7				0.2	47.4				0.736842	24				1	64.65				5.93		49.68	2.48		19.32		16.56	31.08
0.571429	31.95				0.882353	52.05				0.142857	30.3				0.4	93.3				0.3	80.25				0.3	49.5				0.789474	25.8				0	18.45				9.64		51.38	3.65		21.05		15.91	45.43
0.714286	52.95				0.941176	50.25				0.285714	34.35				0.6	96.6				0.2	81.75				0.4	49.65				0.842105	29.7				0.166667	36.6				18.87		40.29	5.35		8.67		31.08	67.35
0.857143	38.7				1	49.95				0.428571	41.1				0.8	99.9				0.1	66.15				0.5	48				0.894737	34.05				0.333333	41.85				14.92		49.37	13.72		17.68		9.42	74.99
1	24.9				0	29.7				0.571429	52.65				1	111.3				0	45.45				0.6	48.45				0.947368	38.25				0.5	51.75				17.16		34.7	16.6		18.98		15.21	60.09
0	38.7				0.142857	49.05				0.714286	56.85				0	33.9				1	65.55				0.7	44.85				1	41.55				0.666667	73.65				7.98		15.97	7.05		25.23		16.8	24.95
0.0218945	71.1				0.285714	63.6				0.857143	57.9				0.166667	53.4				0.666667	62.1				0.8	45.15				0	24.75				0.833333	103.05				16.84		9.37	3.31		12.93		4.31	52.72
0.510947	106.65				0.428571	65.85				1	52.95				0.333333	73.65				0.333333	48.3				0.9	50.55				0.1	24.6				1	124.2				36.2		28	4.1		16.24		17.9	57.97
1	124.95				0.571429	59.7				0	5.25				0.5	98.85				0	20.55				1	57.45				0.2	24.15				0	24.9				13.88		43.27	4.89		14.76		31.18	89.88
0	20.1				0.714286	64.65				0.142857	17.25				0.666667	117.9				1	67.65				0	32.4				0.3	25.2				1	16.95				22.53		42.48	6.76		13.76		22.82	28.31
0.166667	25.05				0.857143	71.85				0.285714	44.1				0.833333	129				0.666667	58.8				0.25	56.4				0.4	30.6				0	20.25				17.74		47.17	8.9		7.11		33.41	54.42
0.333333	50.7				1	78				0.428571	72.3				1	132.6				0.333333	27.3				0.5	67.65				0.5	45.3				0.25	28.35				18.92		30.89	10.96		10.9		16.3	114.78
0.5	46.5				0	17.4				0.571429	94.65				1	81.9				0	14.1				0.75	66.6				0.6	70.95				0.5	22.8				13.06		27.57	6.5		4.8		8.13	112
0.666667	68.25				0.0714286	20.4				0.714286	99.75				0	80.55				1	68.1				1	69.6				0.7	97.5				0.75	34.5				17.93		28.47	12.23		12.81		9.92	61.2
0.833333	137.25				0.142857	23.85				0.857143	105.9				0.5	127.65				0.857143	67.65				0	42				0.8	112.2				1	40.2				20.01		29.7	5.62		20.77		10.26	80.54
1	115.8				0.214286	28.35				1	116.7				1	166.5				0.714286	66.3				0.0666667	42				0.9	123.75				0	17.55				28.97		18.65	15.54		13.85		4.29	80.88
0	58.35				0.285714	87.75				0	49.5				0	69.45				0.571429	64.5				0.133333	44.1				1	132.3				0.5	53.55				9.93		21.05	9.08		16.66		10.3	22.57
0.0317134	58.35				0.357143	117.9				0.058824	48.45				0.5	64.8				0.428571	63.6				0.2	49.95				0	25.35				1	67.65				14.13		33.72	11.89		23.83		29.27	66.56
0.139301	58.8				0.428571	135.3				0.117647	47.25				1	69				0.285714	63.15				0.266667	52.35				0.0909091	15.45				0	68.55				9.83		35.02	7.19		12.97		13.34	37.85
0.246888	59.4				0.5	139.95				0.176471	45				1	94.5				0.142857	63.15				0.333333	52.35				0.181818	12				0.333333	72.9				10.02		19.65	9.05		12		14.3	55.35
0.354476	60.6				0.571429	82.8				0.235294	42				0	59.85				0	63.15				0.4	54.3				0.272727	10.5				0.666667	71.25				11.72		48.04			12.99			41.91
0.462063	62.4				0.642857	50.25				0.294118	38.25				0.2	97.8				1	126.75				0.466667	54				0.363636	11.25				1	76.95				6.58		14.46			23.03			66.14
0.56965	65.25				0.714286	54.45				0.352941	33.3				0.4	125.25				0.875	111.6				0.533333	52.35				0.454545	35.1				0	29.4				4.84		21.71			20.98			68.88
0.677238	69.9				0.785714	57				0.411765	39.75				0.6	135.9				0.75	101.4				0.6	51.15				0.545454	48.75				0.2	72.3				10.88		59.13			19.63			102.35
0.784825	79.2				0.857143	58.65				0.470588	62.85				0.8	130.65				0.625	101.85				0.666667	51.15				0.636364	55.65				0.4	97.65				10.98		32.85			9			71.11
0.892413	104.55				0.928571	59.55				0.529412	87.9				1	90.45				0.5	93.6				0.733333	54.75				0.727273	59.4				0.6	100.8				19		24.47			16.27			61.89
1	179.85				1	15.15				0.588235	119.25				0	28.8				0.375	66.75				0.8	59.85				0.818182	64.65				0.8	78.15				18.13		50.94			11.03			54.32
0	9				0	68.55				0.647059	150.45				0.166667	35.85				0.25	41.1				0.866667	64.2				0.909091	81.15				1	66.75				18.04		46.43			25.17			83.31
0.0883079	22.65				0.25	78.75				0.705882	174.9				0.333333	54.9				0.125	44.1				0.933333	67.8				1	122.7				0	27.6				16.11		30.75			14.53			116.39
0.544154	17.1				0.5	116.1				0.764706	196.65				0.5	62.85				0	33.6				1	70.5				0	14.25				0.2	39.6				16.37		24.9			17.84			115.44
1	67.35				0.75	129.45				0.823529	215.85				0.666667	75				1	55.05				0	25.95				0.142857	24				0.4	48				27.8		35.65			16.2			39.37
0	51.45				1	87.6				0.882353	222.9				0.833333	102.75				0.5	38.4				0.25	29.55				0.285714	32.85				0.6	58.2				15.12		58.97			20.94			62.3
0.0355625	35.4				0	36.75				0.941176	219.6				1	123				0	59.55				0.5	28.65				0.428571	41.55				0.8	65.4				21		40.95			25.95			74.63
0.132006	50.7				0.142857	65.1				1	193.65				0	17.25				1	146.1				0.75	27.6				0.571429	57.75				1	68.55				11.58					25.19			95.11
0.22845	44.4				0.285714	106.95				0	23.55				0.125	27.6				0.857143	141.9				1	54.3				0.714286	62.7				0	14.55				28.75					22.15			64.88
0.324894	52.8				0.428571	129				0.0625	33.3				0.25	43.2				0.714286	127.2				0	47.1				0.857143	76.8				0.333333	27.75				18.07					18.2
0.421338	49.8				0.571429	136.95				0.125	40.05				0.375	45.75				0.571429	97.8				0.1	50.1				1	107.1				0.666667	36.75				6.57					20.86
0.517781	21				0.714286	134.25				0.1875	44.25				0.5	62.7				0.428571	65.25				0.2	49.95				0	6.9				1	42				29.64					7.37
0.614225	39.75				0.857143	124.95				0.25	47.4				0.625	71.85				0.285714	44.25				0.3	50.4				0.2	32.4				0	28.2				16.92					11.32
0.710669	59.1				1	116.55				0.3125	50.25				0.75	111.9				0.142857	34.05				0.4	48				0.4	43.2				0.2	23.85				13.67					24.64
0.807113	78.75				0	38.1				0.375	53.1				0.875	144.15				0	33.9				0.5	51.15				0.6	57.6				0.4	25.35				31.74					28.25
0.903556	106.05				0.1	49.5				0.4375	54.75				1	168.45				1	67.05				0.6	52.5				0.8	82.05				0.6	58.95				28.44					20.7
1	142.2				0.2	57.3				0.5	55.2				0	48.6				0.888889	64.8				0.7	47.85				1	106.2				0.8	98.7				15.61					15.27
0	46.95				0.3	63.6				0.5625	55.2				0.25	53.4				0.777778	63.6				0.8	44.4				0	36.3				1	120.45				8.7					21.7
0.0447451	58.95				0.4	73.35				0.625	56.55				0.5	113.85				0.666667	57.45				0.9	50.55				0.0714286	39.45				0	23.85				16.92					20.69
0.203954	37.5				0.5	78.75				0.6875	60.3				0.75	146.25				0.555556	44.1				1	57.6				0.142857	47.55				0.25	25.05				23.91					21.08
0.363163	58.5				0.6	83.7				0.75	65.85				1	170.1				0.444444	48.6				0	55.65				0.214286	51.9				0.5	18.75				7.09					20.98
0.522373	40.35				0.7	86.7				0.8125	75				0	86.25				0.333333	49.65				0.0714286	52.8				0.285714	53.85				0.75	16.05				16.06					16.72
0.681582	54.6				0.8	88.05				0.875	88.65				1	162.3				0.222222	47.1				0.142857	49.2				0.357143	52.35				1	26.7				13.57					29.08
0.840791	102.75				0.9	89.25				0.9375	97.95				0	62.4				0.111111	51				0.214286	44.7				0.428571	46.8				1	16.2				15.6					22.03
1	132				1	89.55				1	104.85				0.5	64.5				0	56.25				0.285714	45.75				0.5	40.95				0	19.5				29.75					11.97
0	12.6				0	27.15				0	40.05				1	73.5				1	63.9				0.357143	52.05				0.571429	33.75				0.2	40.5				14.67					12.12
0.0126682	39.15				0.2	40.2				0.333333	83.4				0	64.2				0.8	30.75				0.428571	58.8				0.642857	28.35				0.4	49.95				26.66					16.89
0.506334	64.65				0.4	35.55				0.666667	96.45				0.25	67.95				0.6	36.75				0.5	60.6				0.714286	27.3				0.6	56.4				26.94					23
1	78.75				0.6	44.7				1	99.9				0.5	75.3				0.4	49.05				0.571429	56.85				0.785714	29.1				0.8	76.8				19.76					21.89
0	57.75				0.8	47.7				0	56.25				0.75	99				0.2	37.2				0.642857	59.55				0.857143	35.85				1	114.9				9.62					16.8
0	22.65				1	40.35				0.142857	63.3				1	118.2				0	15.75				0.714286	65.1				0.928571	47.1				0	41.25				12.46					15.18
0.25	57.75				0	51				0.285714	76.65				0	62.7				1	50.1				0.785714	64.2				1	56.1				0.333333	46.8				3.62					9.43
0.5	35.25				0.333333	44.7				0.428571	84.15				0.333333	80.55				0.666667	18.3				0.857143	64.8				0	9				0.666667	54				23.93					18.03
0.75	48.15				0.666667	112.05				0.571429	80.25				0.666667	112.05				0.333333	23.85				0.928571	60.45				0.142857	10.5				1	40.2				10.57					9.79
1	71.7				1	133.95				0.714286	85.95				1	121.65				0	21.45				1	46.95				0.285714	13.5				0	65.4				18.93					11.64
0	70.05				0	39.9				0.857143	100.65				0	71.7				1	26.1				0	31.5				0.428571	11.85				0.5	64.8				18.17					8.69
0.0373793	66.15				0.142857	33				1	101.1				0.25	122.25				0.8	32.85				0.125	32.4				0.571429	7.35				1	66.15				14.07					14.92
0.197816	49.35				0.285714	22.5				0	38.1				0.5	134.1				0.6	47.85				0.25	35.4				0.714286	10.05				0	17.25				11.95					14.68
0.358253	28.5				0.428571	17.25				0.125	39.3				0.75	125.85				0.4	39.3				0.375	39.45				0.857143	12				0.2	27.45				17.41					23.08
0.51869	51.3				0.571429	20.25				0.25	59.55				1	122.25				0.2	23.7				0.5	42.3				1	13.5				0.4	35.1				3.73					21.22
0.679126	43.95				0.714286	35.1				0.375	62.4				0	35.25				0	27				0.625	52.05				0	11.7				0.6	53.1				15.83					15.48
0.839563	45.75				0.857143	64.95				0.5	63				0.166667	46.2				1	69				0.75	62.25				0.166667	47.25				0.8	64.65				9.3					17.65
1	65.4				1	79.05				0.625	76.05				0.333333	48.6				0.909091	110.85				0.875	73.65				0.333333	60.75				1	69.15				10.43					12.01
0	10.2				0	33.45				0.75	80.25				0.5	76.35				0.818182	126.75				1	82.8				0.5	58.65				0	17.4				12.26					21.09
0.0190752	58.5				0.05	33.9				0.875	54.15				0.666667	105				0.727273	121.65				0	36.6				0.666667	35.85				0.333333	37.5				42.64					5.6
1	156.3				0.1	35.25				1	57.3				0.833333	121.65				0.636364	101.85				0.0666667	39.75				0.833333	30.75				0.666667	14.7				26.38					30.26
0	57.6				0.15	37.5				0	4.2				1	128.7				0.545455	77.1				0.133333	46.05				1	45.6				1	29.7				37.61					19.54
0.0163786	38.85				0.2	41.7				0.166667	17.4				0	58.2				0.454545	69.15				0.2	56.55				0	4.35				0	44.85				11.32					9.97
0.180315	41.1				0.25	43.8				0.333333	31.5				0.25	66.15				0.363636	64.95				0.266667	67.65				0.5	10.35				0.111111	42.6				13.84					27.63
0.344252	53.7				0.3	46.65				0.5	48.9				0.5	67.2				0.272727	63.45				0.333333	76.8				1	4.95				0.222222	37.05				5.63					18.03
0.508189	70.65				0.35	48.9				0.666667	118.35				0.75	64.5				0.181818	63.15				0.4	84.6				0	10.65				0.333333	33				9.44					27.19
0.672126	106.2				0.4	49.8				0.833333	192.45				1	67.35				0.0909091	63.15				0.466667	91.2				0.125	14.7				0.444444	40.2				24.81					10.37
0.836063	193.35				0.45	49.95				1	210.15				0	65.4				0	63.15				0.533333	96.75				0.25	17.1				0.555556	61.8				14.17					25.18
0	22.2				0.5	50.25				0	38.4				0.5	67.05				1	25.95				0.6	100.5				0.375	9.45				0.666667	69.45				21.7					14.02
0.0128831	27.75				0.55	50.85				0.0714286	39				1	67.05				0.8	30				0.666667	102				0.5	5.85				0.777778	73.05				6.6					12.31
0.177403	57.75				0.6	51.75				0.142857	37.35				0	75				0.6	37.95				0.733333	100.8				0.625	5.4				0.888889	69.45				16					6.76
0.341922	71.1				0.65	52.5				0.214286	35.25				0.5	115.5				0.4	46.95				0.8	97.8				0.75	6.3				1	55.95				12.71					12.95
0.506442	67.35				0.7	52.8				0.285714	31.35				1	150.15				0.2	32.7				0.866667	93.6				0.875	7.65				0	17.1				24.17					6.29
0.670961	39.45				0.75	53.25				0.357143	24				0	63.9				0	21.75				0.933333	87.3				1	9.3				0.2	40.5				21.07					17.94
0.835481	75.9				0.8	54.75				0.428571	24				0.166667	45.9				1	105.9				1	78.6				0	10.2				0.4	114.9				20.83					18.53
1	149.7				0.85	55.65				0.5	25.05				0.333333	43.8				0.75	53.7				0	43.35				0.0666667	11.4				0.6	163.8				12.41					15.67
0	22.05				0.9	57.15				0.571429	26.1				0.5	42				0.5	28.65				0.071429	45.6				0.133333	12.75				0.8	198.3				21.61					24.08
0.0114169	57.45				0.95	58.95				0.642857	27.6				0.666667	62.55				0.25	25.35				0.142857	50.25				0.2	13.5				1	224.55				19.01					12.63
0.176181	49.8				1	60.75				0.714286	32.4				0.833333	94.95				0	21.15				0.214286	57.15				0.266667	11.1				0	16.95				12.22					11.55
0.340945	40.8				0	49.35				0.785714	36.3				1	115.5				1	58.35				0.285714	64.8				0.333333	9.9				0.333333	36				18.29					10.73
0.505708	61.5				0.0666667	57.3				0.857143	40.2				0	59.85				0.875	53.1				0.357143	69.3				0.4	10.95				0.666667	45.6				11.77					22.07
0.670472	77.1				0.133333	66.9				0.928571	42				0.2	63.9				0.75	48.15				0.428571	75.3				0.466667	14.1				1	47.7				14.99					17.43
0.835236	95.1				0.2	73.65				1	44.1				0.4	73.05				0.625	48.45				0.5	79.05				0.533333	18.15				0	18.9				11.14					9.14
1	122.55				0.266667	81.75				0	26.7				0.6	114.6				0.5	51.9				0.571429	79.05				0.6	22.5				0.2	18.75				8.34					19.98
0	61.65				0.333333	81.6				0.142857	36.3				0.8	147.15				0.375	49.8				0.642857	77.4				0.666667	27.15				0.4	26.7				6.49					15.71
0.0260713	46.8				0.4	76.5				0.285714	46.8				1	171.6				0.25	42.6				0.714286	73.05				0.733333	34.95				0.6	27.3				10.33					17.13
0.11461	46.05				0.466667	75.3				0.428571	52.95				0	67.8				0.125	28.2				0.785714	69.45				0.8	41.7				0.8	30.75				10.75					11.35
0.203149	42.15				0.533333	74.1				0.571429	51.45				0.2	116.1				0	21.15				0.857143	62.7				0.866667	42				1	66.45				24.98					17.85
0.291688	24.15				0.6	74.25				0.714286	41.85				0.4	141.75				1	63.75				0.928571	51.15				0.933333	41.55				0	58.35				17.22					16.47
0.380227	22.35				0.666667	75.45				0.857143	26.1				0.6	167.55				0.833333	65.1				1	34.5				1	33.6				0.166667	46.35				22.8					15.68
0.468766	34.35				0.733333	76.05				1	30.45				0.8	185.7				0.666667	71.7				0	31.8				0	6.15				0.333333	49.05				17.02					11.06
0.557305	55.65				0.8	71.4				0	6.75				1	190.35				0.5	88.95				0.0909091	34.05				0.0909091	7.2				0.5	61.95
0.645844	46.35				0.866667	73.05				0.166667	15				0	32.7				0.333333	121.8				0.181818	37.65				0.181818	25.05				0.666667	49.95
0.734383	66.45				0.933333	83.1				0.333333	25.35				0.2	53.7				0.166667	108.6				0.272727	40.2				0.272727	34.2				0.833333	47.55
0.822922	120.15				1	92.7				0.5	48				0.4	64.65				0	64.95				0.363636	49.2				0.363636	72.15				1	62.25
0.911461	148.2				0	28.8				0.666667	53.25				0.6	72.9				1	203.7				0.454545	67.35				0.454545	95.25				0	29.7
1	158.55				0.0909091	27.15				0.833333	180.9				0.8	99.15				0.909091	139.8				0.545454	78.9				0.545454	100.8				0.2	31.8
0	63.6				0.181818	27.3				1	213.15				1	119.25				0.818182	97.2				0.636364	93.3				0.636364	104.7				0.4	48.3
0.111111	63				0.272727	35.25				0	52.05				0	62.4				0.727273	87.15				0.727273	107.4				0.727273	107.4				0.6	65.4
0.222222	57.45				0.363636	42.75				0.142857	45.9				0.25	101.1				0.636364	77.4				0.818182	116.85				0.818182	109.5				0.8	92.85
0.333333	49.95				0.454545	46.5				0.285714	40.95				0.5	121.2				0.545455	67.8				0.909091	124.05				0.909091	111				1	115.95
0.444444	48.15				0.545454	44.25				0.428571	36.3				0.75	132.45				0.454545	58.5				1	131.55				1	112.05				0	64.35
0.555556	51.9				0.636364	45.6				0.571429	34.2				1	137.85				0.363636	49.65				0	38.55				0	4.95				0.166667	61.05
0.666667	52.95				0.727273	51.15				0.714286	34.35				0	60.75				0.272727	41.25				0.0625	40.5				0.090909	5.85				0.333333	38.4
0.777778	52.05				0.818182	58.8				0.857143	36.75				0.333333	64.05				0.181818	32.85				0.125	44.55				0.181818	10.8				0.5	28.95
0.888889	70.2				0.909091	64.5				1	40.05				0.666667	92.85				0.0909091	25.95				0.1875	53.1				0.272727	21.15				0.666667	48.6
1	91.8				1	66.6				0	25.2				1	128.4				0	22.05				0.25	63.45				0.363636	23.4				0.833333	62.85
0	49.5				0	33.45				0.0909091	55.65				0	30.75				1	24.45				0.3125	72.9				0.454545	26.85				1	46.2
0.0528233	41.7				0.1	36.15				0.181818	79.05				0.142857	30.3				0.666667	36				0.375	81				0.545455	27.9				0	69
0.210686	36.3				0.2	45.6				0.272727	86.4				0.285714	32.85				0.333333	45.45				0.4375	87.9				0.636364	26.85				1	47.55
0.368549	45.45				0.3	60.9				0.363636	82.5				0.428571	33.6				0	32.1				0.5	93.15				0.727273	31.05				0	30.75
0.526412	57.75				0.4	67.95				0.454545	64.35				0.571429	32.85				1	129.15				0.5625	96.9				0.818182	49.8				0.5	44.4
0.684274	71.1				0.5	74.85				0.545454	57.9				0.714286	33				0.833333	114.45				0.625	99.3				0.909091	63.6				1	63.45
0.842137	87.9				0.6	79.65				0.636364	65.7				0.857143	35.7				0.666667	74.85				0.6875	100.2				1	71.25				0	60.9
1	101.55				0.7	85.05				0.727273	76.8				1	41.7				0.5	65.25				0.75	100.5				0	11.1				0.33333	46.35
0	26.1				0.8	95.25				0.818182	87.45				0	60.9				0.333333	58.05				0.8125	99.75				0.125	14.55				0.66667	37.8
0.0432312	33.45				0.9	108.3				0.909091	96.15				0.2	61.35				0.166667	44.4				0.875	100.95				0.25	17.25				1	43.95
0.282423	68.1				1	117				1	103.5				0.4	64.2				0	19.35				0.9375	99.15				0.375	16.65				0	53.55
0.521616	115.05				0	73.5				0	6.75				0.6	53.7				1	82.65				1	93.6				0.5	15.45				0.125	57.3
0.760808	144				0.03125	73.5				0.25	28.5				0.8	77.85				0.8	110.25				0	19.2				0.625	15				0.25	71.7
1	165.15				0.0625	73.2				0.5	47.4				1	122.4				0.6	121.35				0.333333	20.7				0.75	16.5				0.375	78
0	31.5				0.09375	72.9				0.75	28.95				0	56.7				0.4	83.1				0.666667	28.65				0.875	22.2				0.5	80.85
0.111111	33.6				0.125	72.75				1	33.15				0.2	64.05				0.2	66.75				1	64.5				1	50.7				0.625	75.15
0.222222	42.6				0.15625	72.6				0	24.6				0.4	89.85				0	64.95				0	38.85				0	27.9				0.75	58.2
0.333333	57.6				0.1875	71.85				0.111111	39.3				0.6	111.6				1	134.55				0.0588235	39.3				0.090909	28.35				0.875	61.5
0.444444	71.55				0.21875	71.4				0.222222	52.8				0.8	127.2				0.888889	135.75				0.117647	42.6				0.181818	31.35				1	76.65
0.555556	87.6				0.25	71.1				0.333333	68.7				1	135.75				0.777778	134.4				0.176471	46.05				0.272727	37.05				0	28.35
0.666667	127.65				0.28125	71.4				0.444444	84.15				0	32.7				0.666667	129				0.235294	50.85				0.363636	45.9				0.5	48
0.777778	164.1				0.3125	72				0.555556	94.2				0.125	32.55				0.555556	116.25				0.294118	55.35				0.454545	55.35				1	91.35
0.888889	193.65				0.34375	72.6				0.666667	96.9				0.25	32.1				0.444444	96.45				0.352941	58.65				0.545455	62.4				0	40.35
1	216.9				0.375	73.2				0.777778	83.4				0.375	42.15				0.333333	74.25				0.411765	61.05				0.636364	68.25				0.125	40.5
0	56.85				0.40625	73.8				0.888889	63				0.5	54.75				0.222222	54.3				0.470588	61.8				0.727273	80.1				0.25	40.5
0.0352361	67.35				0.4375	74.25				1	53.55				0.625	67.5				0.111111	35.55				0.529412	61.05				0.818182	99.3				0.375	39
0.228189	97.05				0.46875	74.4				0	13.95				0.75	84.45				0	25.5				0.588235	58.95				0.909091	106.95				0.5	38.1
0.421142	116.25				0.5	74.7				0.142857	14.25				0.875	103.5				1	103.95				0.647059	55.8				1	127.65				0.625	34.35
0.614094	125.1				0.53125	74.85				0.285714	20.4				1	120.15				0.857143	155.85				0.705882	53.4				0	11.4				0.75	28.35
0.807047	117.75				0.5625	75.15				0.428571	60				0	76.95				0.714286	167.4				0.764706	50.85				0.142857	23.85				0.875	28.8
1	96.15				0.59375	75.3				0.571429	112.05				0.333333	98.85				0.571429	161.7				0.823529	51				0.285714	26.25				1	36.6
0	32.55				0.625	75.3				0.714286	132.45				0.666667	145.5				0.428571	143.4				0.882353	53.1				0.428571	20.7				0	33
1	60.6				0.65625	75.3				0.857143	138.9				1	225.9				0.285714	110.85				0.941176	56.25				0.571429	10.95				0.2	43.05
0	58.5				0.6875	75				1	131.7				0	62.85				0.142857	59.25				1	58.95				0.714286	11.4				0.4	44.25
0.0857175	95.4				0.71875	74.7				0	20.85				0.333333	66.15				0	38.25				0	64.05				0.857143	22.5				0.6	66.45
1	126.15				0.75	74.25				0.25	23.1				0.666667	88.8				1	85.65				0.0714286	64.2				1	29.55				0.8	92.7
0	19.5				0.78125	73.5				0.5	59.55				1	113.7				0.8	96				0.142857	64.35				0	9.45				1	95.85
0.0271646	37.8				0.8125	72.6				0.75	92.25				0	67.05				0.6	86.1				0.214286	64.8				0.333333	16.95				0	24.6
0.189304	45.6				0.84375	71.4				1	110.7				0.166667	68.85				0.4	51.3				0.285714	65.1				0.666667	23.55				0.25	28.35
0.351443	47.4				0.875	69.9				0	10.8				0.333333	89.7				0.2	24.9				0.357143	66.3				1	25.5				0.5	55.2
0.513582	57.3				0.90625	68.1				0.25	58.2				0.5	101.7				0	18				0.428571	67.65				0	22.35				0.75	101.4
0.675722	70.2				0.9375	67.05				0.5	69				0.666667	99.6				1	157.95				0.5	67.65				0.111111	28.5				1	120.45
0.837861	87				0.96875	66.3				0.75	73.5				0.833333	102				0.75	136.95				0.571429	67.2				0.222222	30.75				0	16.5
1	104.7				0	66.45				1	74.4				1	117.15				0.5	108.9				0.642857	67.2				0.333333	34.95				0.333333	21.15
0	66.15				0.0666667	64.35				0	8.55				0	57				0.25	51.9				0.714286	67.65				0.444444	36.3				0.666667	21.9
0.0588235	66.15				0.133333	62.1				0.166667	35.85				1	144.45				0	25.05				0.785714	67.8				0.555556	35.55				1	19.8
0.294118	66.15				0.2	60.15				0.333333	43.2				0	24.45				1	114.6				0.857143	68.1				0.666667	33.15				0	30
0.529412	66.15				0.266667	58.35				0.5	23.25				0.2	34.95				0.9	95.55				0.928571	68.55				0.777778	30.15				0.142857	30.75
0.764706	66.15				0.333333	57.45				0.666667	16.5				0.4	79.35				0.8	82.95				1	68.55				0.888889	31.95				0.285714	36.75
1	66.15				0.4	57.75				0.833333	21.45				0.6	103.05				0.7	83.1				0	31.65				1	43.2				0.428571	52.2
0	19.5				0.466667	59.4				1	24.75				0.8	119.4				0.6	90.45				0.0769231	36				0	25.35				0.571429	71.85
0.0361574	25.95				0.533333	62.4				0	21.15				1	129				0.5	86.4				0.153846	42.3				0.111111	37.2				0.714286	84.3
0.228926	31.65				0.6	67.65				0.166667	53.1				0	70.5				0.4	72.6				0.230769	47.85				0.222222	45.3				0.857143	93.9
0.421694	34.95				0.666667	72.6				0.333333	78.9				0.2	74.25				0.3	39.75				0.307692	52.35				0.333333	51.45				1	101.25
0.614463	45				0.733333	76.65				0.5	92.1				0.4	116.1				0.2	31.65				0.384615	57.45				0.444444	55.2				0	30.75
0.807231	52.8				0.8	81				0.666667	98.25				0.6	158.85				0.1	42.45				0.461539	61.65				0.555556	58.05				0.5	32.25
1	58.8				0.866667	84.3				0.833333	102				0.8	189.75				0	70.05				0.538462	64.35				0.666667	64.05				1	34.05
0	17.4				0.933333	85.65				1	103.5				1	207.6				1	53.4				0.615385	66				0.777778	72.15				0	63.45
0.125	36				1	85.5				0	6.6				0	64.05				0.75	45.3				0.692308	69.3				0.888889	80.55				0.2	63
0.25	40.8				0	28.95				0.2	70.2				0.125	64.05				0.5	51.75				0.769231	78.75				1	88.05				0.4	29.25
0.375	31.65				0.0666667	30.9				0.4	88.2				0.25	60.45				0.25	49.05				0.846154	86.85				0	10.5				0.6	33.9
0.5	38.1				0.133333	35.85				0.6	97.8				0.375	46.5				0	38.55				0.923077	93.45				0.2	9.9				0.8	50.7
0.625	43.65				0.2	43.35				0.8	101.55				0.5	49.35				1	123.45				1	98.7				0.4	12.6				1	119.25
0.75	49.05				0.266667	54				1	102.45				0.625	60.9				0.5	111.15				0	28.35				0.6	18.45				0	38.7
0.875	53.55				0.333333	58.65				0	25.35				0.75	74.4				0	66.15				0.2	46.2				0.8	22.95				0.125	37.2
1	57.15				0.4	60.75				0.125	22.5				0.875	96				1	65.1				0.4	60.75				1	26.4				0.25	34.8
0	17.25				0.466667	60.6				0.25	19.5				1	110.85				0.5	72				0.6	72				0	15.6				0.375	34.05
0.0285516	31.2				0.533333	57				0.375	18				1	48.75				0	60.3				0.8	88.35				0.090909	21.45				0.5	36
0.222841	46.05				0.6	61.05				0.5	19.8				0	81.3				1	56.7				1	99.75				0.181818	24.75				0.625	37.8
0.417131	57.15				0.666667	69				0.625	32.1				1	158.4				0.75	47.4				0	38.85				0.272727	26.4				0.75	39.6
0.611421	68.55				0.733333	72.6				0.75	43.65				1	46.5				0.5	35.4				0.1	43.5				0.363636	27				0.875	46.05
0.80571	80.85				0.8	73.95				0.875	49.65				0	64.95				0.25	31.5				0.2	47.1				0.454545	28.05				1	57.9
1	103.8				0.866667	69.45				1	54.45				0.333333	66				0	30.9				0.3	49.65				0.545455	26.1				0	12
0	46.65				0.933333	67.65				0	11.55				0.666667	88.8				1	31.2				0.4	50.85				0.636364	25.2				1	28.8
0.0658074	31.95				1	68.25				0.2	21.6				1	121.05				0.75	40.65				0.5	49.35				0.727273	25.05				0	58.8
0.252646	33.3				0	33.3				0.4	32.85				0	58.35				0.5	51.45				0.6	49.5				0.818182	25.8				0.25	62.4
0.439484	43.35				0.2	44.1				0.6	49.35				0.142857	60.45				0.25	37.65				0.7	51.9				0.909091	28.65				0.5	46.35
0.626323	49.8				0.4	61.65				0.8	74.1				0.285714	57.9				0	27.15				0.8	60				1	32.7				0.75	36.15
0.813161	55.2				0.6	67.5				1	101.1				0.428571	42.9				1	55.65				0.9	67.05				0	10.05				1	60.75
1	59.4				0.8	66.9				0	30.6				0.571429	42.3				0.666667	43.8				1	71.1				0.1	10.95				0	17.55
0	30.9				1	66.75				0.166667	69.6				0.714286	67.2				0.333333	56.85				0	52.95				0.2	13.35				0.25	17.85
0.0267616	43.8				0	54.6				0.333333	85.95				0.857143	90.15				0	58.05				0.05	53.25				0.3	14.1				0.5	50.4
0.188968	52.2				0.05	54.75				0.5	97.05				1	107.85				1	62.85				0.1	53.25				0.4	12.3				0.75	60.3
0.351174	52.65				0.1	53.55				0.666667	102				0	69.9				0.666667	52.5				0.15	54				0.5	10.5				1	70.35
0.513381	49.35				0.15	54.3				0.833333	102.3				0.125	63.9				0.333333	16.05				0.2	55.95				0.6	11.25				0	30.3
0.675587	51.6				0.2	55.65				1	101.1				0.25	43.05				0	29.25				0.25	57.9				0.7	13.05				0.5	32.1
0.837794	54.45				0.25	56.7				0	3.3				0.375	49.8				1	21				0.3	60				0.8	15.6				1	47.25
1	56.85				0.3	57.3				0.142857	16.5				0.5	69.75				0.5	25.5				0.35	61.95				0.9	18				0	32.25
0	60.9				0.35	58.2				0.285714	31.65				0.625	93.3				0	24				0.4	63.9				1	19.35				0.142857	45.15
1	63				0.4	58.2				0.428571	68.4				0.75	114.45				1	58.05				0.45	64.65				0	34.35				0.285714	61.35
0	53.85				0.45	57.75				0.571429	79.8				0.875	130.2				0.75	50.85				0.5	65.1				0.055556	34.05				0.428571	66.6
0.0908243	37.5				0.5	56.85				0.714286	86.1				1	139.2				0.5	46.35				0.55	67.05				0.111111	33.6				0.571429	89.55
0.393883	38.55				0.55	56.1				0.857143	84.3				0	30.45				0.25	44.85				0.6	68.7				0.166667	33.9				0.714286	111.3
0.696941	83.25				0.6	53.4				1	79.35				0.166667	26.7				0	27.45				0.65	69				0.222222	34.5				0.857143	127.35
1	104.7				0.65	50.85				0	10.5				0.333333	36.15				1	65.7				0.7	69				0.277778	35.7				1	136.5
0	28.95				0.7	49.5				0.142857	24.9				0.5	61.95				0.75	63.9				0.75	68.4				0.333333	37.5				0	73.65
0.0303042	44.1				0.75	48				0.285714	35.25				0.666667	70.8				0.5	54.75				0.8	67.65				0.388889	39.75				0.111111	77.25
0.353536	56.1				0.8	47.1				0.428571	47.1				0.833333	91.8				0.25	36.6				0.85	66.3				0.444444	42				0.222222	82.35
0.676768	61.35				0.85	46.5				0.571429	53.85				1	109.35				0	63.6				0.9	64.65				0.5	43.8				0.333333	82.65
1	62.7				0.9	46.8				0.714286	52.8				0	52.95				1	127.5				0.95	62.25				0.555556	45.45				0.444444	78.6
0	61.35				0.95	46.5				0.857143	62.55				0.333333	77.7				0.8	105.3				1	59.25				0.611111	47.4				0.555556	66.6
0.102805	61.35				1	46.2				1	119.1				0.666667	99.6				0.6	70.2				0	63.9				0.666667	49.5				0.666667	47.4
0.40187	67.5				0	44.55				0	11.1				1	80.25				0.4	33.15				0.0666667	63.75				0.722222	51.6				0.777778	41.1
0.700935	105.3				0.125	45.75				0.25	39.9				0	57.3				0.2	26.4				0.133333	63.9				0.777778	53.85				0.888889	42.9
1	136.65				0.25	45.45				0.5	46.05				1	69.15				0	19.35				0.2	64.2				0.833333	54.45				1	45.15
0	63.9				0.375	48.15				0.75	44.1				0	66.6				1	79.2				0.266667	64.2				0.888889	51.75				0	64.05
0.111115	63.9				0.5	58.2				1	78				0.5	86.1				0.5	60.15				0.333333	63.3				0.944444	45.9				1	64.65
0.40741	63.9				0.625	70.35				0	10.65				1	121.95				0	66.3				0.4	61.2				1	42.3				0	64.05
0.703705	63.75				0.75	74.85				0.142857	56.1				0	60.3				1	56.7				0.466667	59.1				0	6.9				0.25	50.1
1	63.45				0.875	80.85				0.285714	90.15				1	71.4				0.8	38.25				0.533333	56.55				0.166667	25.35				0.5	44.1
0	24.9				1	79.8				0.428571	106.5				0	20.1				0.6	32.1				0.6	54				0.333333	36.9				0.75	38.4
0.0433063	24				0	21.45				0.571429	119.25				0.333333	40.35				0.4	27.15				0.666667	50.1				0.5	41.4				1	38.85
0.202755	28.5				0.25	24.6				0.714286	142.65				0.666667	95.7				0.2	18				0.733333	47.55				0.666667	40.35				0	58.35
0.362204	32.85				0.5	33.15				0.857143	184.95				1	134.55				0	21.15				0.8	47.4				0.833333	39.15				0.25	27.6
0.521653	33.3				0.75	46.5				1	218.1				0	33.45				1	72.15				0.866667	48.45				1	38.4				0.5	21.75
0.681102	36.6				1	47.85				0	8.25				0.166667	44.25				0.5	63.9				0.933333	50.7				0	11.25				0.75	44.25
0.840551	44.1				0	45.15				0.2	64.8				0.333333	56.25				0	61.8				1	52.95				0.125	12				1	46.8
1	53.85				0.0909091	47.55				0.4	113.1				0.5	61.95				1	30.3				0	30.45				0.25	23.55				0	8.25
0	41.4				0.181818	55.95				0.6	144.6				0.666667	65.55				0.666667	31.8				0.125	30				0.375	29.7				0.2	13.65
0.0443944	43.2				0.272727	60				0.8	167.25				0.833333	91.95				0.333333	38.1				0.25	27.75				0.5	34.2				0.4	39
0.117903	48.15				0.363636	54.75				1	184.5				1	117.9				0	67.95				0.375	24.45				0.625	39.15				0.6	79.5
0.191411	53.4				0.454545	44.7				0	19.2				0	63.3				1	61.5				0.5	22.95				0.75	46.2				0.8	111.45
0.264919	58.65				0.545454	37.65				0.055556	21.9				0.2	63.9				0.833333	58.35				0.625	23.4				0.875	56.25				1	113.85
0.338427	63.75				0.636364	40.65				0.111111	27.75				0.4	69.6				0.666667	54				0.75	26.85				1	65.25				0	32.25
0.411935	70.05				0.727273	48.9				0.166667	33.75				0.6	110.55				0.5	48.75				0.875	33.75				0	19.5				0.125	32.55
0.485443	79.95				0.818182	63				0.222222	36.15				0.8	145.8				0.333333	42.15				1	42.6				0.1	24.3				0.25	34.35
0.558951	84				0.909091	72.3				0.277778	40.2				1	171.15				0.166667	40.65				0	33.9				0.2	28.65				0.375	43.95
0.632459	86.25				1	75.9				0.333333	46.8				0	64.95				0	33.15				0.142857	35.7				0.3	31.05				0.5	55.05
0.705967	88.05				0	34.5				0.388889	54.6				1	68.4				1	60				0.285714	38.7				0.4	33.45				0.625	61.65
0.779476	96.3				0.0769231	35.1				0.444444	59.1				0	45.15				0.888889	53.4				0.428571	43.2				0.5	35.55				0.75	64.05
0.852984	105.45				0.153846	46.2				0.5	61.8				0.166667	45.9				0.777778	45.15				0.571429	48.45				0.6	33.6				0.875	64.65
0.926492	114.9				0.230769	55.5				0.555556	65.1				0.333333	53.7				0.666667	37.5				0.714286	55.95				0.7	31.95				1	65.25
1	121.05				0.307692	66				0.611111	68.1				0.5	61.2				0.555556	48				0.857143	62.4				0.8	32.1
0	25.5				0.384615	70.95				0.666667	70.65				0.666667	69.75				0.444444	56.7				1	66.45				0.9	32.7
0.0304209	33.45				0.461539	73.35				0.722222	72.75				0.833333	93.3				0.333333	60				0	42.6				1	33.45
0.127379	41.1				0.538462	69.45				0.777778	74.4				1	111.3				0.222222	61.65				0.0666667	42.45				0	13.05
0.224337	46.65				0.615385	66				0.833333	74.85				0	49.05				0.111111	61.95				0.133333	43.95				0.0666667	13.2
0.321295	48.6				0.692308	64.95				0.888889	74.25				0.25	78.15				0	60.9				0.2	46.2				0.133333	13.5
0.418253	44.25				0.769231	65.25				0.944444	73.05				0.5	109.5				1	61.65				0.266667	47.1				0.2	14.1
0.51521	36.15				0.846154	67.95				1	71.7				0.75	129.15				0.5	37.95				0.333333	47.55				0.266667	12.75
0.612168	49.2				0.923077	75.15				0	9				1	148.5				0	58.05				0.4	49.8				0.333333	12.3
0.709126	100.65				1	82.35				0.0769231	10.8				0	45.75				1	107.85				0.466667	51.9				0.4	12.6
0.806084	155.85				0	21.75				0.153846	21.45				0.2	46.2				0.8	91.05				0.533333	55.65				0.466667	15
0.903042	196.05				0.2	33.6				0.230769	35.25				0.4	49.65				0.6	69				0.6	60.15				0.533333	21
1	221.7				0.4	43.05				0.307692	41.55				0.6	53.4				0.4	49.05				0.666667	67.8				0.6	28.2
0	74.85				0.6	50.7				0.384615	42.45				0.8	60.3				0.2	31.5				0.733333	73.05				0.666667	33.9
0.117246	76.65				0.8	60.45				0.461539	39.6				1	69.3				0	20.25				0.8	77.1				0.733333	38.7
0.293797	91.5				1	64.8				0.538462	34.8				0	61.5				1	60.15				0.866667	80.4				0.8	41.4
0.470348	113.4				0	61.2				0.615385	26.85				0.2	64.05				0.666667	42.45				0.933333	83.1				0.866667	43.35
0.646898	160.2				0.125	37.65				0.692308	22.2				0.4	69.3				0.333333	58.35				1	86.1				0.933333	44.4
0.823449	214.35				0.25	51.45				0.769231	25.65				0.6	68.85				0	64.5				0	60.6				1	44.55
1	256.35				0.375	75.15				0.846154	43.05				0.8	87				1	63.45				0.0769231	57.75				0	6.6
0	61.8				0.5	85.95				0.923077	58.05				1	108.45				0.75	64.5				0.153846	52.2				0.25	6.9
0.06122	62.1				0.625	74.55				1	65.55				0	33.45				0.5	66.6				0.230769	52.65				0.5	10.2
0.248976	66.45				0.75	46.95				0	23.25				0.125	46.65				0.25	56.4				0.307692	58.05				0.75	12.45
0.436732	69.15				0.875	49.65				0.25	38.7				0.25	87.45				0	21.15				0.384615	62.55				1	12
0.624488	89.4				1	98.55				0.5	44.7				0.375	110.7				1	19.05				0.461539	63.9				0	23.7
0.812244	109.35				0	100.35				0.75	49.2				0.5	124.5				0	34.05				0.538462	64.65				0.111111	25.05
1	122.1				0.166667	94.05				1	50.4				0.625	137.85				1	67.95				0.615385	65.7				0.222222	26.4
0	42				0.333333	65.55				0	10.5				0.75	154.5				0.75	65.85				0.692308	65.1				0.333333	26.25
0.0769231	42.75				0.5	48.15				0.25	50.55				0.875	171				0.5	58.95				0.769231	60.3				0.444444	24.15
0.153846	42.6				0.666667	60.3				0.5	76.05				1	184.95				0.25	47.7				0.846154	53.25				0.555556	24
0.230769	43.35				0.833333	74.7				0.75	109.8				0	30.15				0	23.25				0.923077	52.35				0.666667	24.75
0.307692	44.4				1	96.15				1	120				0.25	31.95				1	135.6				1	57.3				0.777778	25.5
0.384615	46.8				0	39.75				0	27.45				0.5	48.75				0.75	135.9				0	35.85				0.888889	26.55
0.461538	52.65				0.125	39				0.125	28.05				0.75	108.15				0.5	136.35				0.166667	42.9				1	28.35
0.538462	58.05				0.25	31.35				0.25	29.4				1	144.3				0.25	125.85				0.333333	59.1				0	12.75
0.615385	63.45				0.375	23.7				0.375	29.85				0	50.55				0	63.75				0.5	64.8				0.142857	17.1
0.692308	68.55				0.5	18.6				0.5	29.1				0.25	138.75				1	67.8				0.666667	66.15				0.285714	21.6
0.769231	77.85				0.625	16.8				0.625	27.15				0.5	226.65				0	34.8				0.833333	66.9				0.428571	24.3
0.846154	80.85				0.75	18.75				0.75	23.55				0.75	268.95				1	115.5				1	65.1				0.571429	30.45
0.923077	83.25				0.875	24.45				0.875	17.55				1	281.55				0.888889	101.55				0	33.75				0.714286	41.7
1	85.2				1	31.8				1	13.65									0.777778	81.75				0.2	45.3				0.857143	46.35
0	60.75				0	42.45				0	3.3									0.666667	62.85				0.4	46.2				1	47.85
0.192426	60.9				0.0714286	42.3				1	23.4									0.555556	54.3				0.6	47.55				0	11.85
0.596213	63				0.142857	42.45				0	19.35									0.444444	64.8				0.8	61.5				0.125	13.65
1	64.8				0.214286	42.6				0.125	19.2									0.333333	72				1	66.75				0.25	25.05
0	16.8				0.285714	43.65				0.25	21.6									0.222222	72.9				0	48				0.375	28.8
0.333333	39.3				0.357143	44.55				0.375	26.55									0.111111	71.85				0.058824	48.15				0.5	28.65
0.666667	56.4				0.428571	44.4				0.5	28.35									0	69.75				0.117647	48.15				0.625	26.4
1	62.1				0.5	44.4				0.625	28.5									1	135.45				0.176471	48.75				0.75	18.75
0	64.35				0.571429	43.65				0.75	34.65									0.833333	118.5				0.235294	48.75				0.875	16.35
0.1	64.35				0.642857	43.05				0.875	48.45									0.666667	73.2				0.294118	48.9				1	14.85
0.2	64.5				0.714286	41.85				1	75.15									0.5	63.75				0.352941	49.2				0	25.8
0.3	65.1				0.785714	40.95				0	0.9									0.333333	58.8				0.411765	49.5				0.1	24.9
0.4	75.75				0.857143	40.95				0.11111	1.8									0.166667	49.65				0.470588	49.5				0.2	24.45
0.5	99.3				0.928571	41.85				0.22222	2.7									0	31.35				0.529412	49.8				0.3	23.1
0.6	102.6				1	44.85				0.33333	3.45									1	116.85				0.588235	50.55				0.4	21.3
0.7	116.1				0	96.45				0.44444	4.35									0.857143	95.4				0.647059	50.55				0.5	21.6
0.8	147.15				0.066667	95.7				0.55556	11.7									0.714286	74.85				0.705882	53.4				0.6	20.4
0.9	176.85				0.133333	88.05				0.66667	21.15									0.571429	66.6				0.764706	56.55				0.7	23.7
1	201.9				0.2	75.3				0.77778	21.75									0.428571	64.8				0.823529	58.95				0.8	36.75
0	17.85				0.266667	70.35				0.88889	18.6									0.285714	60				0.882353	61.2				0.9	50.85
0.0614044	22.95				0.333333	72.3				1	24.15									0.142857	42.3				0.941176	62.55				1	61.5
0.249123	40.95				0.4	71.85				0	3.9									0	21.75				1	62.7				0	66.75
0.436843	48.6				0.466667	70.05				0.5	16.2									1	59.85				0	27.9				0.052632	67.95
0.624562	48				0.533333	67.8				1	55.8									0.833333	38.1				0.5	30.9				0.105263	69
0.812281	67.8				0.6	66.45				0	59.4									0.666667	38.25				1	36				0.157895	70.05
1	92.1				0.666667	58.35				0.25	59.4									0.5	49.65				0	48.6				0.210526	70.95
0	63.45				0.733333	59.85				0.5	59.1									0.333333	40.35				0.0769231	50.1				0.263158	70.2
0.092521	63.45				0.8	56.1				0.75	68.1									0.166667	31.2				0.153846	58.05				0.315789	67.8
0.205956	63.45				0.866667	60.45				1	73.8									0	30.45				0.230769	63.45				0.368421	65.4
0.319391	63.75				0.933333	77.4				0	5.4									1	192.45				0.307692	65.1				0.421053	64.05
0.432826	65.55				1	89.25				0.25	13.35									0.833333	160.35				0.384615	64.2				0.473684	60.6
0.54626	70.5				0	39.6				0.5	30.15									0.666667	105.9				0.461539	63.45				0.526316	56.1
0.659695	100.65				0.1	39.9				0.75	42.9									0.5	63				0.538462	64.65				0.578947	48.3
0.77313	124.8				0.2	41.1				1	74.7									0.333333	62.85				0.615385	64.8				0.631579	43.95
0.886565	125.25				0.3	41.1				0	2.4									0.166667	60.15				0.692308	61.35				0.684211	36.15
1	124.35				0.4	40.8				0.25	7.5									0	54.75				0.769231	53.25				0.736842	27.6
0	58.5				0.5	41.85				0.5	24									1	33				0.846154	42.75				0.789474	21.45
0.25	58.65				0.6	48.3				0.75	31.5									0.75	39.3				0.923077	39.9				0.842105	14.4
0.5	63.45				0.7	55.65				1	35.1									0.5	64.95				1	41.4				0.894737	13.2
0.75	106.8				0.8	60.6				0	5.4									0.25	63.6				0	32.55				0.947368	12.45
1	133.35				0.9	63				0.25	6.9									0	32.25				0.166667	30.6				1	11.85
0	19.65				1	65.4				0.5	14.1									1	30.9				0.333333	45.9				0	81.45
0.2	36.75				0	46.5				0.75	18.9									0.666667	48.9				0.5	67.95				0.058824	80.25
0.4	39.3				0.0909091	49.05				1	20.7									0.333333	43.95				0.666667	73.95				0.117647	78.6
0.6	51.3				0.181818	57.75				0	5.85									0	31.5				0.833333	68.7				0.176471	77.7
0.8	79.35				0.272727	62.1				0.25	12.9									1	65.4				1	47.55				0.235294	75.3
1	84.45				0.363636	63.3				0.5	30.45									0.888889	62.55				0	49.05				0.294118	73.05
0	40.95				0.454545	57.45				0.75	32.85									0.777778	58.5				0.111111	52.5				0.352941	70.65
0.0625	42.75				0.545454	53.85				1	34.95									0.666667	54.3				0.222222	59.85				0.411765	67.35
0.125	44.7				0.636364	68.25				0	12.75									0.555556	48.45				0.333333	64.65				0.470588	62.7
0.1875	45.6				0.727273	85.95				0.0714286	21.45									0.444444	43.65				0.444444	72.6				0.529412	57.45
0.25	45.3				0.818182	105.15				0.142857	31.05									0.333333	43.65				0.555556	74.4				0.588235	51.45
0.3125	45				0.909091	118.2				0.214286	39.15									0.222222	43.95				0.666667	79.95				0.647059	45.45
0.375	45.45				1	127.35				0.285714	46.05									0.111111	42.3				0.777778	84				0.705882	40.5
0.4375	46.65				0	50.7				0.357143	51.9									0	41.25				0.888889	84.15				0.764706	37.8
0.5	49.65				0.037037	50.55				0.428571	57.45									1	60.9				1	85.35				0.823529	38.25
0.5625	55.05				0.0740741	52.35				0.5	62.1									0.857143	54.3				0	34.8				0.882353	40.8
0.625	61.8				0.111111	53.85				0.571429	66.15									0.714286	47.1				0.142857	36.15				0.941176	43.65
0.6875	69.6				0.148148	53.85				0.642857	69.6									0.571429	46.35				0.285714	38.25				1	45.75
0.75	77.7				0.185185	53.85				0.714286	72.3									0.428571	50.25				0.428571	42.6				0	29.1
0.8125	86.1				0.222222	55.35				0.785714	74.7									0.285714	46.5				0.571429	46.95				0.045455	28.8
0.875	106.65				0.259259	55.65				0.857143	76.8									0.142857	34.95				0.714286	47.1				0.090909	29.85
0.9375	130.65				0.296296	55.95				0.928571	78.3									0	27.15				0.857143	48.6				0.136364	31.95
1	152.7				0.333333	57.45				1	79.35									1	120.75				1	47.55				0.181818	34.8
0	35.4				0.37037	59.4				0	72.6									0.916667	119.55				0	42.45				0.227273	37.2
0.2	45				0.407407	59.55				0.333333	91.35									0.833333	117.3				0.142857	57.9				0.272727	39.3
0.4	46.35				0.444444	60.15				0.666667	166.35									0.75	113.25				0.285714	84				0.318182	41.55
0.6	44.25				0.481482	59.55				1	170.7									0.666667	108.6				0.428571	89.25				0.363636	42.15
0.8	50.1				0.518518	57				0	6.3									0.583333	105.15				0.571429	72				0.409091	42.6
1	55.95				0.555556	54.75				0.166667	8.85									0.5	99.15				0.714286	77.85				0.454545	42.75
0	17.1				0.592593	52.2				0.333333	34.5									0.416667	97.35				0.857143	88.5				0.5	42.45
0.0947916	35.85				0.62963	51.3				0.5	45.9									0.333333	94.35				1	97.35				0.545455	42.3
0.396528	43.65				0.666667	52.65				0.666667	48									0.25	88.8				0	53.55				0.590909	40.8
0.698264	51.45				0.703704	56.85				0.833333	93.75									0.166667	81				0.0625	54.15				0.636364	38.1
1	61.35				0.740741	62.4				1	129.6									0.0833333	71.25				0.125	53.4				0.681818	35.55
0	15.15				0.777778	66.9				0	5.7									0	67.95				0.1875	52.5				0.727273	31.95
0.0669633	18.15				0.814815	70.2				0.125	9.45									1	52.35				0.25	51.45				0.772727	30.3
0.533482	28.95				0.851852	72.6				0.25	20.55									0	35.7				0.3125	50.55				0.818182	28.35
1	45				0.888889	73.65				0.375	25.95									0	41.1				0.375	51.3				0.863636	26.85
0	31.35				0.925926	74.1				0.5	30.6									0.5	45.15				0.4375	52.95				0.909091	25.65
0.0789679	42.9				0.962963	73.95				0.625	38.4									1	58.8				0.5	55.5				0.954545	24.6
0.309226	49.8				1	72.45				0.75	75.6									0	29.25				0.5625	58.2				1	24.45
0.539484	48				0	64.35				0.875	102.3									0.125	41.7				0.625	62.1				0	15
0.769742	48.75				0.071429	64.35				1	115.65									0.25	43.35				0.6875	64.8				0.111111	15.15
1	57.15				0.142857	64.5				0	12.15									0.375	49.05				0.75	66.3				0.222222	15.75
0	20.25				0.214286	63.6				0.1	12.15									0.5	66.9				0.8125	67.2				0.333333	15.45
0.0570527	24.75				0.285714	61.95				0.2	25.35									0.625	88.65				0.875	67.5				0.444444	15.15
0.245642	31.8				0.357143	60				0.3	37.2									0.75	105.15				0.9375	67.2				0.555556	13.5
0.434232	45.9				0.428571	57.6				0.4	49.95									0.875	103.5				1	66.75				0.666667	13.05
0.622821	67.8				0.5	55.5				0.5	63.15									1	74.1				0	23.1				0.777778	16.05
0.811411	93.3				0.571429	52.8				0.6	64.95									0	18.6				0.166667	33.3				0.888889	18.3
1	122.1				0.642857	52.8				0.7	65.25									0.166667	26.4				0.333333	41.4				1	19.65
0	17.25				0.714286	55.05				0.8	59.55									0.333333	47.25				0.5	47.7				0	30.3
0.0753386	22.5				0.785714	58.8				0.9	46.35									0.5	49.05				0.666667	59.85				0.076923	31.05
0.306504	42.45				0.857143	66.15				1	39.15									0.666667	48.6				0.833333	48.15				0.153846	32.1
0.537669	63				0.928571	72.75				0	18.9									0.833333	56.85				1	51.6				0.230769	30.15
0.768835	83.85				1	77.1				0.0625	20.85									1	63.9				0	55.65				0.307692	26.85
1	111.6				0	35.1				0.125	27.3									0	81.3				0.5	32.85				0.384615	25.8
0	26.1				0.0909091	37.05				0.1875	46.35									0.2	67.05				1	51.3				0.461538	23.7
0.0323877	26.85				0.181818	44.85				0.25	58.5									0.4	39				0	34.05				0.538462	22.05
0.193656	38.1				0.272727	49.05				0.3125	74.7									0.6	54.15				0.0625	34.2				0.615385	20.25
0.354925	50.1				0.363636	43.65				0.375	83.85									0.8	62.4				0.125	35.25				0.692308	18.45
0.516194	63.15				0.454545	31.8				0.4375	83.85									1	65.1				0.1875	37.05				0.769231	19.2
0.677463	76.65				0.545454	22.95				0.5	86.4									0	34.5				0.25	39.15				0.846154	17.85
0.838731	90.3				0.636364	18.6				0.5625	82.2									0.2	43.2				0.3125	40.35				0.923077	15.45
1	124.65				0.727273	21.45				0.625	75									0.4	56.85				0.375	41.25				1	13.8
0	49.95				0.818182	27.45				0.6875	63.6									0.6	51.3				0.4375	42				0	28.5
0.0176429	49.2				0.909091	35.85				0.75	44.25									0.8	45.3				0.5	41.85				0.0909091	28.05
0.0932088	49.05				1	44.55				0.8125	32.25									1	51.6				0.5625	41.25				0.181818	30.75
0.168775	49.65									0.875	34.2									0	29.55				0.625	40.95				0.272727	33.45
0.244341	50.25									0.9375	39.3									0.2	42.9				0.6875	42.15				0.363636	35.55
0.319907	50.25									1	42.15									0.4	48.15				0.75	43.5				0.454545	35.1
0.395473	51.9									0	4.05									0.6	48.15				0.8125	45				0.545454	31.8
0.471038	57.15									0.2	8.4									0.8	52.5				0.875	47.4				0.636364	26.85
0.546604	62.55									0.4	32.85									1	56.25				0.9375	48.45				0.727273	18.45
0.62217	78									0.6	40.5									0	37.95				1	49.35				0.818182	16.95
0.697736	85.65									0.8	45.6									0.111111	38.7				0	67.05				0.909091	19.95
0.773302	94.2									1	49.8									0.222222	42.45				0.0769231	67.05				1	48.6
0.848868	102.9									0	45.6									0.333333	45.3				0.153846	66.45				0	40.35
0.924434	111.15									0.25	51.6									0.444444	47.25				0.230769	66				0.037037	40.2
1	117.75									0.5	44.25									0.555556	47.7				0.307692	65.55				0.074074	40.35
0	12.75									0.75	55.2									0.666667	46.5				0.384615	64.35				0.111111	40.5
0.0571101	19.8									1	62.55									0.777778	46.35				0.461539	62.55				0.148148	40.65
0.528555	62.25									0	56.25									0.888889	48.3				0.538462	60				0.185185	40.95
1	121.95									0.0666667	51.6									1	49.8				0.615385	57.9				0.222222	41.55
0	28.65									0.133333	47.4									0	31.5				0.692308	57.15				0.259259	42.15
0.0957277	24.6									0.2	44.4									0.1	43.65				0.769231	56.4				0.296296	42.75
0.547864	50.1									0.266667	38.85									0.2	45.45				0.846154	55.05				0.333333	43.05
1	112.2									0.333333	41.1									0.3	35.1				0.923077	54.15				0.37037	42.9
0	26.4									0.4	51									0.4	44.7				1	54.6				0.407407	42
0.166667	31.05									0.466667	61.5									0.5	50.85				0	32.4				0.444444	41.25
0.333333	45									0.533333	62.1									0.6	54.6				0.125	33				0.481481	40.8
0.5	62.7									0.6	64.5									0.7	54.3				0.25	38.1				0.518519	40.05
0.666667	83.25									0.666667	63.15									0.8	49.65				0.375	40.8				0.555556	38.55
0.833333	101.25									0.733333	45.45									0.9	60.9				0.5	40.05				0.592593	37.35
1	98.55									0.8	28.35									1	97.2				0.625	40.8				0.62963	35.85
0	26.4									0.866667	32.25									0	10.8				0.75	45.9				0.666667	33.6
0.0446141	31.65									0.933333	40.35									0.333333	14.7				0.875	55.5				0.703704	31.8
0.203845	45.9									1	46.8									0.666667	40.2				1	61.05				0.740741	29.85
0.363076	45.6									0	25.05									1	63				0	22.95				0.777778	28.2
0.522307	65.85									0.142857	26.4									0	18.75				0.2	34.5				0.814815	27.3
0.681538	79.8									0.285714	30.45									0.125	29.4				0.4	57.45				0.851852	26.55
0.840769	80.7									0.428571	35.55									0.25	44.55				0.6	48.6				0.888889	26.1
1	87.45									0.571429	39.75									0.375	46.95				0.8	37.35				0.925926	25.8
0	64.95									0.714286	42.9									0.5	34.95				1	43.5				0.962963	25.8
0.5	91.65									0.857143	44.4									0.625	45.45				0	45.6				1	25.95
1	120.45									1	44.85									0.75	67.8				0.125	47.55				0	16.2
0	62.25									0	26.1									0.875	94.2				0.25	55.8				0.071429	16.05
0.111111	62.1									0.166667	28.2									1	153.15				0.375	64.05				0.142857	18.9
0.222222	62.55									0.333333	45.45									0	63.45				0.5	72.9				0.214286	22.95
0.333333	63.6									0.5	99.45									0.111111	62.4				0.625	74.85				0.285714	24
0.444444	65.7									0.666667	117.75									0.222222	43.35				0.75	75.15				0.357143	25.2
0.555556	75.3									0.833333	124.2									0.333333	46.35				0.875	74.1				0.428571	26.25
0.666667	95.55									1	117.9									0.444444	53.85				1	74.1				0.5	26.1
0.777778	124.05									0	6.15									0.555556	59.4				0	61.05				0.571429	25.95
0.888889	152.25									0.2	12									0.666667	62.85				0.055556	60.9				0.642857	26.1
1	172.8									0.4	31.8									0.777778	64.95				0.111111	59.25				0.714286	26.85
0	55.35									0.6	58.35									0.888889	66.15				0.166667	57				0.785714	29.25
0.0355797	45.15									0.8	60.3									1	66.6				0.222222	55.2				0.857143	31.2
0.173354	46.65									1	69.3									0	32.25				0.277778	53.1				0.928571	33.75
0.311128	51									0	6.6									0.166667	50.7				0.333333	52.5				1	44.25
0.448903	56.25									0.25	9.75									0.333333	82.65				0.388889	52.95				0	12
0.586677	61.95									0.5	72.9									0.5	95.1				0.444444	54.3				0.142857	12
0.724451	67.95									0.75	95.25									0.666667	93.45				0.5	58.35				0.285714	13.8
0.862226	74.55									1	94.65									0.833333	84				0.555556	63.3				0.428571	18
1	102.45									0	39.75									1	74.55				0.611111	67.35				0.571429	19.65
0	64.95									0.0769231	38.4									0	58.5				0.666667	70.35				0.714286	21.3
0.0847992	64.95									0.153846	40.35									0.333333	62.55				0.722222	73.5				0.857143	25.95
0.237333	80.25									0.230769	46.35									0.666667	66				0.777778	76.2				1	37.65
0.389866	129.3									0.307692	73.35									1	67.05				0.833333	77.1				0	30.75
0.5424	229.2									0.384615	100.5									0	32.55				0.888889	77.7				0.1	31.05
0.694933	275.85									0.461539	107.4									0.5	62.25				0.944444	77.85				0.2	27.75
0.847467	303.3									0.538462	108.45									1	116.1				1	77.55				0.3	22.65
1	342.45									0.615385	105									0	18.3				0	52.95				0.4	22.65
0	29.7									0.692308	102.6									0.1	36.9				0.0666667	52.95				0.5	25.2
0.0410207	31.65									0.769231	99.75									0.2	43.5				0.133333	52.35				0.6	30.45
0.232817	45.9									0.846154	94.5									0.3	47.25				0.2	52.2				0.7	34.05
0.424612	46.65									0.923077	91.95									0.4	44.4				0.266667	52.8				0.8	36.3
0.616408	45.3									1	91.35									0.5	46.05				0.333333	52.95				0.9	36.15
0.808204	51.45									0	8.85									0.6	52.35				0.4	52.5				1	31.95
1	57									0.25	21									0.7	60.6				0.466667	51.6				0	7.5
0	66.3									0.5	40.35									0.8	69.6				0.533333	51.75				0.142857	15.3
0.0714286	66.15									0.75	56.25									0.9	79.35				0.6	52.65				0.285714	56.85
0.142857	67.05									1	68.25									1	116.4				0.666667	53.55				0.428571	68.1
0.214286	69.15									0	13.5									0	29.4				0.733333	53.55				0.571429	84.45
0.285714	73.05									0.25	21									0.166667	28.65				0.8	53.4				0.714286	101.55
0.357143	87.3									0.5	37.2									0.333333	25.8				0.866667	53.55				0.857143	117.45
0.428571	109.65									0.75	47.4									0.5	27.45				0.933333	53.7				1	129.15
0.5	117.9									1	48.3									0.666667	30				1	52.95				0	21
0.571429	110.25									0	13.2									0.833333	31.8				0	33.15				0.2	22.65
0.642857	96.75									0.333333	24.15									1	31.95				0.333333	31.65				0.4	29.25
0.714286	102.3									0.666667	63.6									0	27.45				0.666667	29.1				0.6	32.4
0.785714	115.8									1	89.85									0.2	31.05				1	26.7				0.8	20.4
0.857143	127.2									0	9.6									0.4	33.9									1	14.25
0.928571	134.1									0.5	17.55									0.6	44.85									0	9.45
1	137.4									1	77.25									0.8	57									0.2	12.45
0	26.25									0	7.65									1	66.9									0.4	45.75
0.033141	46.35									0.125	14.1									0	29.7									0.6	64.65
0.355427	66.6									0.25	24.15									0.166667	31.35									0.8	75
0.677714	91.2									0.375	28.5									0.333333	35.55									1	78.3
1	119.4									0.5	30.3									0.5	43.95									0	8.85
0	21.75									0.625	31.2									0.666667	49.5									0.2	16.5
0.125	32.1									0.75	34.2									0.833333	54									0.4	26.55
0.25	45									0.875	39.15									1	57.6									0.6	26.55
0.375	59.4									1	44.85									0	50.25									0.8	47.1
0.5	75.6									0	7.2									0.333333	35.85									1	63.15
0.625	102.3									0.333333	20.25									0.666667	25.05									0	10.35
0.75	123.15									0.666667	25.8									1	22.2									0.0625	10.8
0.875	131.4									1	24.75									0	63.75									0.125	13.35
1	128.7									0	7.8									0.111111	63.75									0.1875	14.85
0	29.4									0.2	13.2									0.222222	63.75									0.25	15.45
0.333333	41.1									0.4	41.25									0.333333	64.05									0.3125	15.6
0.666667	59.4									0.6	61.8									0.444444	64.65									0.375	16.95
1	64.65									0.8	69									0.555556	65.55									0.4375	19.05
0	12.9									1	71.1									0.666667	66.3									0.5	21.3
0.142857	17.85									0	16.8									0.777778	67.05									0.5625	23.1
0.285714	28.2									0.0666667	17.25									0.888889	67.35									0.625	24
0.428571	33.45									0.133333	17.85									1	67.5									0.6875	24.15
0.571429	47.55									0.2	18.75									0	34.35									0.75	23.4
0.714286	71.25									0.266667	19.95									0.111111	38.85									0.8125	23.55
0.857143	99.6									0.333333	21.15									0.222222	40.95									0.875	23.85
1	121.05									0.4	21.75									0.333333	37.8									0.9375	24.6
0	36.75									0.466667	23.25									0.444444	44.4									1	25.8
0.333333	55.8									0.533333	25.05									0.555556	52.8									0	4.65
0.666667	63.75									0.6	27.75									0.666667	63.6									0.166667	8.7
1	66									0.666667	30.75									0.777778	75.9									0.333333	21.6
0	122.55									0.733333	34.5									0.888889	89.1									0.5	23.25
0.166667	96.45									0.8	38.4									1	125.85									0.666667	22.05
0.333333	95.7									0.866667	46.95									0	41.55									0.833333	28.35
0.5	128.25									0.933333	57.3									0.125	40.8									1	33.3
0.666667	158.85									1	63									0.25	39.15									0	4.8
0.833333	184.65									0	18.45									0.375	39.3									0.2	15.75
1	202.35									0.111111	20.4									0.5	45.45									0.4	36.9
0	53.55									0.222222	29.4									0.625	61.05									0.6	46.95
0.333333	86.85									0.333333	38.1									0.75	81.9									0.8	55.2
0.666667	114.9									0.444444	43.8									0.875	94.05									1	61.95
1	123.45									0.555556	46.5									1	104.4									0	31.35
0	19.05									0.666667	47.4									0	57									0.0714286	34.05
0.2	25.8									0.777778	48.3									0.25	54.3									0.142857	41.25
0.4	40.95									0.888889	54									0.5	45.3									0.214286	45.75
0.6	49.05									1	70.2									0.75	45.15									0.285714	50.4
0.8	54.45									0	5.7									1	40.95									0.357143	53.1
1	58.2									0.25	13.65									0	55.05									0.428571	52.95
0	58.2									0.5	60.15									0.142857	58.8									0.5	51.15
0.5	63.15									0.75	75									0.285714	64.35									0.571429	47.4
1	75.6									1	83.7									0.428571	71.7									0.642857	41.25
0	13.5									0	21.15									0.571429	91.2									0.714286	33.9
0.2	21.15									0.1	36.9									0.714286	108.6									0.785714	23.55
0.4	29.4									0.2	53.1									0.857143	121.05									0.857143	21.3
0.6	37.95									0.3	65.85									1	126.75									0.928571	24
0.8	51									0.4	81.75									0	38.7									1	28.5
1	60.9									0.5	100.5									0.125	38.1									0	3.3
0	19.35									0.6	126									0.25	35.7									0.2	6.6
0.125	21.15									0.7	147.75									0.375	33.45									0.4	11.55
0.25	29.4									0.8	168.9									0.5	34.5									0.6	10.05
0.375	35.7									0.9	189.3									0.625	49.05									0.8	10.8
0.5	44.25									1	221.85									0.75	70.2									1	12.75
0.625	47.85									0	9.3									0.875	97.5									0	7.2
0.75	46.2									0.125	16.8									1	114.75									0.25	11.4
0.875	73.65									0.25	39.6									0	52.35									0.5	52.65
1	112.2									0.375	55.5									0.2	44.1									0.75	55.65
0	30.15									0.5	99.6									0.4	48.3									1	47.7
0.25	25.5									0.625	128.55									0.6	66.6									0	9.45
0.5	33.6									0.75	149.55									0.8	88.95									0.2	10.5
0.75	50.85									0.875	163.8									1	115.95									0.4	21.9
1	62.25									1	170.85									0	30.75									0.6	29.7
0	21.45									0	35.1									0.333333	45									0.8	29.55
0.333333	37.65									0.071429	35.7									0.666667	60.15									1	21.3
0.666667	57									0.142857	41.55									1	61.95									0	8.4
1	64.05									0.214286	43.95									0	58.8									0.125	8.25
0	33.15									0.285714	45.6									0.142857	60.6									0.25	8.25
0.2	42.15									0.357143	40.65									0.285714	61.95									0.375	8.25
0.4	57.15									0.428571	31.5									0.428571	63.15									0.5	7.05
0.6	88.2									0.5	29.55									0.571429	71.25									0.625	6.75
0.8	94.2									0.571429	29.85									0.714286	93.75									0.75	7.65
1	74.55									0.642857	39.15									0.857143	181.35									0.875	11.1
0	25.35									0.714286	48.6									1	209.85									1	15.3
0.125	34.2									0.785714	60.3									0	23.85									0	17.4
0.25	45.3									0.857143	67.2									0.166667	30									0.0666667	17.55
0.375	47.7									0.928571	71.85									0.333333	47.85									0.133333	16.95
0.5	47.55									1	76.8									0.5	48.45									0.2	15.9
0.625	47.55									0	14.1									0.666667	56.1									0.266667	15.3
0.75	45.3									0.0769231	14.25									0.833333	95.1									0.333333	14.4
0.875	78.9									0.153846	27									1	118.65									0.4	12.9
1	114.15									0.230769	38.55									0	34.5									0.466667	12.3
0	57.3									0.307692	40.95									0.142857	29.7									0.533333	12.6
0.333333	80.4									0.384615	32.55									0.285714	25.2									0.6	14.85
0.666667	107.55									0.461539	24.9									0.428571	41.55									0.666667	18.6
1	115.5									0.538462	20.55									0.571429	96									0.733333	20.7
0	34.8									0.615385	19.65									0.714286	123.9									0.8	22.65
0.166667	50.85									0.692308	22.8									0.857143	139.05									0.866667	24.3
0.333333	59.7									0.769231	28.05									1	141.3									0.933333	25.35
0.5	64.8									0.846154	36.3									0	28.65									1	26.25
0.666667	75.75									0.923077	43.65									0.142857	31.8									0	29.1
0.833333	120.3									1	49.8									0.285714	30									0.1	29.1
1	135.15									0	8.25									0.428571	34.2									0.2	34.65
0	32.85									0.2	12.15									0.571429	80.7									0.3	37.35
0.333333	73.65									0.4	66.6									0.714286	105									0.4	36.9
0.666667	117.15									0.6	94.65									0.857143	121.95									0.5	32.55
1	129.3									0.8	109.65									1	132									0.6	24.9
0	20.4									1	114.6									0	29.4									0.7	19.5
0.166667	31.05									0	10.95									0.333333	25.95									0.8	20.25
0.333333	45.6									0.2	23.7									0.666667	35.4									0.9	26.85
0.5	50.25									0.4	41.7									1	45									1	36
0.666667	47.1									0.6	48.45									0	31.65									0	5.25
0.833333	47.7									0.8	50.55									0.2	31.95									0.111111	5.25
1	54									1	53.55									0.4	31.2									0.222222	9.45
0	68.55									0	23.25									0.6	53.1									0.333333	12.75
0.333333	79.95									0.142857	29.55									0.8	84.75									0.444444	17.1
0.666667	114.6									0.285714	30.9									1	102.3									0.555556	19.65
1	123.6									0.428571	26.85									0	31.5									0.666667	20.85
0	33.6									0.571429	19.95									0.5	44.85									0.777778	20.85
0.125	45.15									0.714286	23.4									1	57.9									0.888889	19.05
0.25	49.35									0.857143	26.1									0	27.9									1	17.55
0.375	49.65									1	33.75									0.125	43.05									0	12.15
0.5	50.25																			0.25	52.5									0.125	10.8
0.625	53.25																			0.375	53.25									0.25	11.25
0.75	56.1																			0.5	49.65									0.375	13.35
0.875	58.65																			0.625	49.8									0.5	14.7
1	60.6																			0.75	45.9									0.625	15
0	27.45																			0.875	47.1									0.75	14.4
0.125	28.5																			1	54.45									0.875	15
0.25	35.85																			0	33.9									1	33.15
0.375	38.85																			0.166667	48									0	28.2
0.5	38.85																			0.333333	64.65									0.090909	28.95
0.625	46.2																			0.5	93.9									0.181818	31.2
0.75	58.35																			0.666667	114									0.272727	33.15
0.875	78.45																			0.833333	123.6									0.363636	36.45
1	90.75																			1	119.4									0.454545	47.55
0	55.2																			0	13.95									0.545455	54
0.166667	38.4																			0.333333	26.55									0.636364	61.95
0.333333	31.05																			0.666667	75.3									0.727273	67.05
0.5	28.2																			1	112.65									0.818182	68.7
0.666667	41.1																			0	30.75									0.909091	69.45
0.833333	43.05																			0.25	30.9									1	69.15
1	64.05																			0.5	44.85									0	3.75
0	60.15																			0.75	59.85									0.166667	7.65
0.166667	68.7																			1	65.25									0.333333	9.6
0.333333	82.2																			0	30.9									0.5	10.5
0.5	97.5																			0.5	48.6									0.666667	14.4
0.666667	111																			1	69.9									0.833333	24
0.833333	120.45																			0	32.25									1	37.05
1	126																			0.2	33.45									0	3.45
0	45.45																			0.4	61.8									0.25	25.5
0.166667	44.25																			0.6	79.2									0.5	47.7
0.333333	57.15																			0.8	88.5									0.75	55.95
0.5	75.15																			1	81.9									1	59.7
0.666667	94.8																			0	63									0	15
0.833333	134.85																			0.166667	63									0.111111	15.6
1	170.55																			0.333333	63									0.222222	26.4
0	79.95																			0.5	61.8									0.333333	32.85
0.5	121.2																			0.666667	57									0.444444	33.6
1	132.45																			0.833333	37.5									0.555556	28.65
0	24.3																			1	36.9									0.666667	23.7
0.166667	39.75																			0	66.45									0.777778	21.75
0.333333	46.2																			0.1	67.65									0.888889	21.9
0.5	43.8																			0.2	75.45									1	26.55
0.666667	62.1																			0.3	90									0	6.6
0.833333	96.3																			0.4	93.15									0.125	10.65
1	117.3																			0.5	77.1									0.25	16.05
0	18.6																			0.6	51									0.375	33.45
0.2	34.05																			0.7	74.7									0.5	48.45
0.4	55.65																			0.8	90.6									0.625	52.65
0.6	78.15																			0.9	92.55									0.75	48.45
0.8	102.6																			1	93.3									0.875	49.65
1	120.9																			0	54.45									1	60
0	15.45																			0.25	19.35									0	4.05
0.142857	22.95																			0.5	17.7									0.166667	7.8
0.285714	48.45																			0.75	47.4									0.333333	9.75
0.428571	64.2																			1	64.8									0.5	10.35
0.571429	66.75																			0	63.6									0.666667	15.3
0.714286	78.45																			0.142857	63.9									0.833333	23.7
0.857143	103.65																			0.285714	63.75									1	49.05
1	122.55																			0.428571	63.9									0	31.05
0	13.95																			0.571429	65.7									0.1	30.3
0.166667	26.1																			0.714286	69.45									0.2	29.4
0.333333	42																			0.857143	77.25									0.3	29.4
0.5	58.8																			1	85.35									0.4	28.5
0.666667	76.05																			0	63.3									0.5	24
0.833333	101.1																			0.125	63.45									0.6	20.25
1	140.25																			0.25	64.2									0.7	18.75
0	46.05																			0.375	67.8									0.8	18.9
0.25	23.25																			0.5	78									0.9	19.05
0.5	58.2																			0.625	97.95									1	19.35
0.75	59.25																			0.75	116.7									0	40.95
1	62.55																			0.875	129.15									0.0588235	41.55
0	55.95																			1	135.3									0.117647	41.25
0.25	62.1																			0	61.8									0.176471	40.35
0.5	65.7																			0.25	62.25									0.235294	38.55
0.75	67.65																			0.5	55.8									0.294118	35.25
1	71.4																			0.75	48.6									0.352941	30.3
0	60.75																			1	40.5									0.411765	22.65
0.5	121.5																			0	57									0.470588	19.2
1	139.35																			0.166667	43.95									0.529412	15.15
0	42.15																			0.333333	51.15									0.588235	13.65
0.166667	53.25																			0.5	67.95									0.647059	13.95
0.333333	94.5																			0.666667	64.8									0.705882	15
0.5	101.4																			0.833333	45.45									0.764706	16.8
0.666667	145.65																			1	45									0.823529	18.45
0.833333	170.4																			0	61.8									0.882353	20.7
1	186.75																			1	70.35									0.941176	21.6
0	32.85																			0	31.2									1	24.15
0.333333	75.9																			0.111111	42.45									0	20.7
0.666667	136.05																			0.222222	49.35									0.038462	21.45
1	153																			0.333333	48.9									0.076923	31.95
0	51.45																			0.444444	47.7									0.115385	38.4
0.333333	79.5																			0.555556	53.25									0.153846	43.35
0.666667	113.1																			0.666667	60.9									0.192308	44.85
1	123.3																			0.777778	69.15									0.230769	42.15
0	59.1																			0.888889	78									0.269231	32.55
0.2	68.55																			1	102.45									0.307692	23.85
0.4	72.9																			0	67.95									0.346154	23.25
0.6	108																			0.142857	66.75									0.384615	27.3
0.8	136.5																			0.285714	67.2									0.423077	32.25
1	158.4																			0.428571	73.8									0.461538	36.75
0	23.25																			0.571429	84.6									0.5	39.75
0.125	24.6																			0.714286	88.8									0.538462	42.9
0.25	25.2																			0.857143	91.2									0.576923	46.2
0.375	29.4																			1	75									0.615385	49.2
0.5	33.15																			0	20.4									0.653846	52.2
0.625	45																			0.25	36.6									0.692308	54.75
0.75	62.4																			0.5	69.3									0.730769	57.3
0.875	86.55																			0.75	103.2									0.769231	59.7
1	100.95																			1	126.6									0.807692	62.25
0	32.4																			0	62.25									0.846154	64.65
0.111111	48.45																			0.0909091	62.55									0.884615	67.05
0.222222	70.35																			0.181818	63.45									0.923077	69.45
0.333333	85.5																			0.272727	64.35									0.961538	71.55
0.444444	91.2																			0.363636	64.8									1	73.5
0.555556	91.05																			0.454545	65.25									0	7.35
0.666667	84.6																			0.545455	67.65									0.25	7.5
0.777778	82.35																			0.636364	73.95									0.5	8.7
0.888889	89.7																			0.727273	85.5									0.75	10.2
1	104.4																			0.818182	90									1	14.4
0	58.95																			0.909091	92.55									0	5.25
0.111111	61.95																			1	86.4									0.166667	9.3
0.222222	64.35																			0	33									0.333333	28.8
0.333333	65.25																			0.2	27.75									0.5	35.1
0.444444	63.75																			0.4	26.25									0.666667	34.95
0.555556	60.3																			0.6	59.25									0.833333	26.25
0.666667	55.8																			0.8	94.2									1	30.3
0.777778	56.85																			1	113.55									0	35.55
0.888889	69																			0	94.8									0.111111	35.1
1	79.05																			0.1	93.3									0.222222	33.9
0	31.5																			0.2	91.05									0.333333	30.45
0.142857	46.35																			0.3	84.75									0.444444	28.2
0.285714	60																			0.4	75.75									0.555556	28.35
0.428571	112.2																			0.5	63.6									0.666667	29.25
0.571429	155.1																			0.6	54.75									0.777778	30
0.714286	187.35																			0.7	48.75									0.888889	30.45
0.857143	211.95																			0.8	49.95									1	30.3
1	231.15																			0.9	50.55									0	12.45
0	44.55																			1	51.45									0.0909091	13.95
0.25	39.6																			0	26.7									0.181818	16.5
0.5	70.05																			0.166667	30.9									0.272727	19.05
0.75	100.5																			0.333333	34.2									0.363636	20.55
1	116.85																			0.5	48.15									0.454545	21
0	45.15																			0.666667	66.3									0.545454	20.85
0.0769231	49.2																			0.833333	83.85									0.636364	19.2
0.153846	51.75																			1	96.75									0.727273	15.75
0.230769	54.6																			0	18.15									0.818182	12.75
0.307692	57.6																			0.25	21.3									0.909091	13.05
0.384615	57.6																			0.5	51.45									1	19.05
0.461538	60.6																			0.75	82.2									0	5.25
0.538462	63.75																			1	93.75									0.2	6.3
0.615385	66.9																			0	34.5									0.4	7.2
0.692308	70.35																			0.111111	42.6									0.6	8.4
0.769231	74.1																			0.222222	48.15									0.8	9.9
0.846154	109.2																			0.333333	43.95									1	15.45
0.923077	129.15																			0.444444	56.85									0	32.25
1	133.5																			0.555556	91.65									0.166667	31.65
0	68.85																			0.666667	103.8									0.333333	38.85
0.5	113.25																			0.777778	99.45									0.5	28.95
1	126.3																			0.888889	98.55									0.666667	16.65
0	23.7																			1	112.05									0.833333	15.75
0.5	118.35																			0	54.75									1	14.7
1	146.4																			0.2	44.25									0	10.95
0	46.95																			0.4	47.85									0.0769231	11.1
0.0769231	59.25																			0.6	56.1									0.153846	17.7
0.153846	70.95																			0.8	63.3									0.230769	22.95
0.230769	73.65																			1	67.2									0.307692	27.75
0.307692	74.85																			0	56.1									0.384615	30.3
0.384615	75.9																			1	64.05									0.461539	31.8
0.461538	78																			0	62.25									0.538462	31.35
0.538462	80.25																			0.333333	63.15									0.615385	30.45
0.615385	81.15																			0.666667	66.45									0.692308	31.05
0.692308	119.7																			1	67.8									0.769231	31.8
0.769231	175.8																			0	17.85									0.846154	32.55
0.846154	203.1																			0.25	16.2									0.923077	32.1
0.923077	223.95																			0.5	38.7									1	31.65
1	240.3																			0.75	57.15									0	9.15
0	68.1																			1	64.65									0.0909091	9.3
0.25	66.15																			0	58.05									0.181818	19.65
0.5	68.85																			0.111111	47.25									0.272727	32.4
0.75	88.5																			0.222222	46.35									0.363636	35.55
1	104.55																			0.333333	51.6									0.454545	36.15
0	31.2																			0.444444	55.5									0.545454	33.45
0.25	66.9																			0.555556	55.5									0.636364	30.3
0.5	129.15																			0.666667	49.5									0.727273	28.35
0.75	163.05																			0.777778	51.75									0.818182	25.8
1	171.3																			0.888889	87.6									0.909091	22.95
0	44.85																			1	110.7									1	21.15
0.25	20.7																			0	28.35									0	7.95
0.5	44.85																			0.25	31.05									0.076923	7.95
0.75	94.2																			0.5	45.6									0.153846	11.4
1	117																			0.75	57.75									0.230769	13.35
0	21.3																			1	61.5									0.307692	15.15
0.166667	30.15																			0	24.45									0.384615	16.8
0.333333	49.5																			0.166667	35.25									0.461538	18
0.5	61.5																			0.333333	51									0.538462	18.6
0.666667	75.6																			0.5	66.45									0.615385	18.3
0.833333	92.85																			0.666667	83.4									0.692308	17.55
1	104.1																			0.833333	99.15									0.769231	16.5
0	29.55																			1	96.15									0.846154	13.35
0.5	41.25																			0	34.5									0.923077	15.15
1	67.8																			0.166667	32.85									1	17.4
0	15.6																			0.333333	31.2									0	35.25
0.5	40.65																			0.5	42.9									0.071429	36.3
1	82.35																			0.666667	41.55									0.142857	39.3
0	59.1																			0.833333	46.05									0.214286	43.2
0.111111	60.15																			1	54.15									0.285714	47.85
0.222222	41.1																			0	22.2									0.357143	52.95
0.333333	36.45																			0.25	25.35									0.428571	55.95
0.444444	46.2																			0.5	47.85									0.5	51.15
0.555556	55.05																			0.75	84.15									0.571429	40.65
0.666667	64.05																			1	111.3									0.642857	26.1
0.777778	73.05																			0	35.85									0.714286	15
0.888889	84.3																			0.5	43.05									0.785714	12
1	117.75																			1	63.75									0.857143	15.15
0	135.75																			0	30.3									0.928571	18.15
0.333333	75.15																			0.25	41.7									1	20.1
0.666667	122.1																			0.5	59.25									0	39.45
1	135.75																			0.75	65.55									0.076923	41.85
0	68.1																			1	67.05									0.153846	47.55
0.333333	54.3																			0	31.8									0.230769	52.5
0.666667	64.35																			0.142857	43.95									0.307692	56.7
1	68.1																			0.285714	65.85									0.384615	58.05
0	25.8																			0.428571	64.95									0.461538	57.9
0.2	20.85																			0.571429	64.35									0.538462	56.55
0.4	32.25																			0.714286	64.2									0.615385	53.85
0.6	66.15																			0.857143	64.05									0.692308	47.4
0.8	90																			1	64.05									0.769231	43.35
1	103.35																			0	28.65									0.846154	43.2
0	28.8																			0.166667	29.85									0.923077	46.65
0.166667	32.85																			0.333333	34.5									1	50.4
0.333333	42.9																			0.5	45.6									0	63.45
0.5	58.65																			0.666667	56.1									0.02381	63.3
0.666667	77.55																			0.833333	64.2									0.047619	63.6
0.833333	84																			1	68.85									0.071429	63.9
1	87.3																			0	61.8									0.095238	64.05
0	65.55																			0.125	35.7									0.119048	64.2
0.5	111.3																			0.25	38.25									0.142857	64.2
1	123.45																			0.375	45.75									0.166667	64.35
0	51.9																			0.5	54.75									0.190476	64.35
0.166667	39.45																			0.625	64.35									0.214286	64.2
0.333333	37.2																			0.75	74.1									0.238095	64.05
0.5	51.3																			0.875	84.3									0.261905	64.05
0.666667	70.95																			1	116.55									0.285714	63.9
0.833333	93.75																			0	60.3									0.309524	63.45
1	112.65																			0.2	46.5									0.333333	62.85
0	22.8																			0.4	47.55									0.357143	62.4
0.142857	31.8																			0.6	71.85									0.380952	61.95
0.285714	49.65																			0.8	100.2									0.404762	61.05
0.428571	71.4																			1	136.95									0.428571	60.15
0.571429	99.9																													0.452381	59.4
0.714286	125.25																													0.47619	58.65
0.857143	139.65																													0.5	57.75
1	145.35																													0.52381	57
0	123.15																													0.547619	56.25
0.333333	130.65																													0.571429	55.65
0.666667	145.5																													0.595238	55.05
1	150.3																													0.619048	54.15
0	58.2																													0.642857	52.8
0.25	71.25																													0.666667	51.45
0.5	84.15																													0.690476	49.65
0.75	99																													0.714286	48.45
1	100.2																													0.738095	47.55
0	63.75																													0.761905	45.9
0.5	71.25																													0.785714	44.7
1	70.95																													0.809524	43.8
0	65.85																													0.833333	42.9
0.5	65.85																													0.857143	41.7
1	77.85																													0.880952	40.05
0	17.7																													0.904762	39.15
0.111111	42.15																													0.928571	38.25
0.222222	47.85																													0.952381	37.5
0.333333	40.8																													0.97619	36.6
0.444444	28.05																													1	35.7
0.555556	35.4																													0	13.65
0.666667	51.15																													0.0833333	13.8
0.777778	66.9																													0.166667	14.4
0.888889	86.55																													0.25	14.4
1	117.3																													0.333333	13.35
0	19.2																													0.416667	13.5
0.2	32.4																													0.5	17.4
0.4	48.75																													0.583333	23.85
0.6	69																													0.666667	29.1
0.8	95.1																													0.75	29.4
1	118.8																													0.833333	27.75
0	25.95																													0.916667	24.9
0.2	42.6																													1	23.1
0.4	57.9																													0	10.65
0.6	70.65																													0.125	10.5
0.8	94.65																													0.25	10.35
1	113.1																													0.375	9.75
0	45.6																													0.5	9
0.0769231	63.15																													0.625	8.7
0.153846	71.25																													0.75	15.15
0.230769	70.35																													0.875	26.55
0.307692	48.45																													1	42.6
0.384615	73.2																													0	36.15
0.461538	110.1																													0.0666667	36.15
0.538462	149.1																													0.133333	35.25
0.615385	164.7																													0.2	34.05
0.692308	177.9																													0.266667	32.25
0.769231	190.5																													0.333333	30.75
0.846154	189.15																													0.4	29.4
0.923077	179.25																													0.466667	28.35
1	167.55																													0.533333	28.2
0	21																													0.6	29.55
0.2	31.65																													0.666667	31.65
0.4	48.6																													0.733333	33
0.6	68.85																													0.8	34.35
0.8	92.25																													0.866667	35.25
1	109.65																													0.933333	36.15
																														1	36.9
																														0	40.5
																														0.035714	40.2
																														0.071429	40.65
																														0.107143	40.8
																														0.142857	41.1
																														0.178571	41.4
																														0.214286	41.55
																														0.25	43.05
																														0.285714	44.1
																														0.321429	46.5
																														0.357143	48.15
																														0.392857	48.6
																														0.428571	48.75
																														0.464286	48.3
																														0.5	48
																														0.535714	47.1
																														0.571429	46.35
																														0.607143	45.45
																														0.642857	44.4
																														0.678571	43.35
																														0.714286	42.15
																														0.75	40.95
																														0.785714	38.7
																														0.821429	36.3
																														0.857143	34.5
																														0.892857	33.15
																														0.928571	31.65
																														0.964286	30.15
																														1	28.35
																														0	27.45
																														0.052632	27.75
																														0.105263	28.8
																														0.157895	30.15
																														0.210526	32.55
																														0.263158	34.65
																														0.315789	36.15
																														0.368421	37.35
																														0.421053	38.25
																														0.473684	37.8
																														0.526316	37.65
																														0.578947	38.1
																														0.631579	37.8
																														0.684211	36.15
																														0.736842	33.9
																														0.789474	32.4
																														0.842105	31.8
																														0.894737	31.35
																														0.947368	31.35
																														1	31.35
