# Supplementary material for: Cell wall synthesis and remodelling dynamics determine division site architecture and cell shape in Escherichia coli
Source: Nat Microbiol. 2022 Sep 12;7(10):1621–34. doi: 10.1038/s41564-022-01210-z (PMC9519445; doi:10.1038/s41564-022-01210-z)
Supplement: Source Data Extended Data Fig. 6 — Numerical data. [file 41564_2022_1210_MOESM18_ESM.xlsx]

## Sheet: Sheet1
6a														6b														6c														6d
	OD600														OD600														OD600														OD600
	wt			ftsN-∆SPOR			ftsL*			∆envC					wt			ftsN-∆SPOR			ftsL*			∆envC					wt			ftsN-∆SPOR			ftsL*			∆envC					wt		ftsN-∆SPOR		ftsL*		∆envC
time (h)	N=1	N=2	N=3	N=1	N=2	N=3	N=1	N=2	N=3	N=1	N=2	N=3		time (h)	N=1	N=2	N=3	N=1	N=2	N=3	N=1	N=2	N=3	N=1	N=2	N=3		time (h)	N=1	N=2	N=3	N=1	N=2	N=3	N=1	N=2	N=3	N=1	N=2	N=3		time (h)	N=1	N=2	N=1	N=2	N=1	N=2	N=1
0	0.002561	0.002723	0.001672	0.000861	0.001323	0.001772	0.001661	0.001223	0.000772	0.003361	0.002323	0.000672		0	0.001733	0.002733	0.001633	0.002633	0.002833	0.003633	0.001933	0.002633	0.003433	0.005067	0.004567	0.002867		0	0.002835	0.002231	0.002586	0.002535	0.001931	0.004186	0.0025685	0.0024541	0.0022946	0.001935	0.0013931	0.001686		0	0.00045	0.003105	0.00015	0.002105	0.0004005	0.0029808	0.0001365
0.166667	0.003061	0.002923	0.002572	0.001561	0.001123	0.001572	0.002461	0.001723	0.001472	0.003361	0.002523	0.001572		0.166667	0.002033	0.003033	0.001933	0.002533	0.003233	0.003933	0.002233	0.002833	0.003633	0.005233	0.004633	0.003033		0.166667	0.002935	0.002331	0.002786	0.002635	0.002331	0.004286	0.0030085	0.0028941	0.0029546	0.002035	0.0012231	0.001786		0.166667	0.00095	0.003405	0.00045	0.003005	0.0008455	0.0032688	0.0004095
0.333333	0.003461	0.003223	0.002972	0.001861	0.001523	0.001772	0.002461	0.001623	0.001372	0.003761	0.003023	0.001772		0.333333	0.0024	0.0035	0.0023	0.003	0.0036	0.0044	0.0028	0.0032	0.0041	0.005833	0.005333	0.003933		0.333333	0.003335	0.002631	0.003286	0.003135	0.003031	0.0030486	0.0031185	0.0032241	0.0029546	0.002335	0.0016431	0.002386		0.333333	0.00145	0.003705	0.00075	0.002705	0.0012905	0.0035568	0.0006825
0.5	0.004061	0.003823	0.003472	0.002461	0.002023	0.002372	0.003161	0.002423	0.002072	0.004361	0.003523	0.002372		0.5	0.002967	0.004367	0.002967	0.003667	0.004267	0.005167	0.003467	0.003867	0.004567	0.0066	0.0063	0.0047		0.5	0.003635	0.003131	0.003686	0.003435	0.002831	0.005186	0.0038885	0.0036641	0.0033946	0.002835	0.002131	0.003086		0.5	0.00135	0.004405	0.00125	0.003905	0.0012015	0.0042288	0.0011375
0.666667	0.004761	0.004323	0.004072	0.002961	0.002623	0.002772	0.003461	0.002723	0.002672	0.004861	0.003923	0.002872		0.666667	0.003633	0.004933	0.003733	0.004333	0.005233	0.006033	0.004233	0.004533	0.005433	0.007867	0.007467	0.005967		0.666667	0.004035	0.003631	0.004186	0.003935	0.003731	0.005686	0.0042185	0.0047641	0.0039446	0.003135	0.0031531	0.003186		0.666667	0.00195	0.004705	0.00155	0.003305	0.0017355	0.0045168	0.0014105
0.833333	0.005461	0.005123	0.004872	0.003561	0.003323	0.003572	0.003961	0.003423	0.002972	0.005361	0.004623	0.003472		0.833333	0.004633	0.006033	0.004733	0.005433	0.006433	0.007233	0.005433	0.005633	0.006433	0.009133	0.009033	0.007433		0.833333	0.004535	0.004131	0.004786	0.004435	0.003931	0.006286	0.0054285	0.0064141	0.0044946	0.003735	0.003131	0.003886		0.833333	0.00195	0.005205	0.00175	0.004905	0.0017355	0.0049968	0.0015925
1	0.006461	0.006123	0.005972	0.004661	0.004423	0.004272	0.004661	0.003923	0.003672	0.006261	0.005623	0.004172		1	0.005867	0.007367	0.006267	0.006767	0.007767	0.008667	0.006667	0.006867	0.007867	0.010933	0.011133	0.009633		1	0.005135	0.004631	0.005486	0.005035	0.004731	0.006886	0.0056485	0.0066341	0.0053746	0.004235	0.003631	0.005986		1	0.00235	0.005805	0.00215	0.004805	0.0020915	0.0055728	0.0019565
1.16667	0.007961	0.007423	0.007372	0.005761	0.005523	0.005472	0.005361	0.004823	0.004572	0.007261	0.006723	0.005572		1.16667	0.007467	0.008967	0.007767	0.008367	0.009567	0.010267	0.008367	0.008367	0.009367	0.012967	0.013667	0.011867		1.16667	0.005635	0.005231	0.005986	0.005835	0.005731	0.007886	0.0080685	0.0061941	0.0106546	0.005635	0.005631	0.005186		1.16667	0.00265	0.006305	0.00235	0.004405	0.0023585	0.0060528	0.0021385
1.33333	0.009761	0.009223	0.009272	0.007361	0.007023	0.006972	0.006361	0.005923	0.005672	0.008661	0.008123	0.006772		1.33333	0.009633	0.011133	0.009933	0.011033	0.012233	0.012733	0.010833	0.010633	0.011633	0.015667	0.016767	0.015267		1.33333	0.006435	0.006231	0.006886	0.006835	0.006231	0.008686	0.0071885	0.0071841	0.0071346	0.005535	0.0052431	0.006086		1.33333	0.00395	0.007205	0.00285	0.005105	0.0035155	0.0069168	0.0025935
1.5	0.011961	0.011423	0.011772	0.009661	0.009223	0.008972	0.007861	0.007323	0.007072	0.010461	0.010123	0.008772		1.5	0.012067	0.013467	0.012567	0.013467	0.015067	0.015367	0.013567	0.012867	0.015867	0.019033	0.021233	0.019133		1.5	0.007235	0.007231	0.007686	0.007835	0.007131	0.009486	0.0078485	0.0080641	0.0083446	0.007135	0.006131	0.006586		1.5	0.00385	0.008005	0.00425	0.005605	0.0034265	0.0076848	0.0038675
1.66667	0.014961	0.014123	0.014572	0.012361	0.011923	0.011472	0.009361	0.009123	0.008672	0.012461	0.012023	0.010472		1.66667	0.0156	0.0169	0.0163	0.0174	0.0192	0.0193	0.0177	0.0168	0.0183	0.022767	0.025767	0.024067		1.66667	0.008435	0.008631	0.009086	0.008935	0.008031	0.010686	0.0091685	0.0093841	0.0093346	0.007335	0.020931	0.007586		1.66667	0.00435	0.008905	0.00415	0.006405	0.0038715	0.0085488	0.0037765
1.83333	0.018861	0.018123	0.018472	0.015661	0.015423	0.014872	0.011761	0.011623	0.010772	0.015761	0.015623	0.013672		1.83333	0.0205	0.0212	0.0209	0.0228	0.0248	0.0243	0.0227	0.0213	0.0228	0.0282	0.0323	0.0305		1.83333	0.009435	0.009731	0.011986	0.010435	0.009431	0.015986	0.0104885	0.0108141	0.0110946	0.008235	0.01331	0.011386		1.83333	0.00495	0.009905	0.00455	0.006905	0.0044055	0.0095088	0.0041405
2	0.024161	0.022923	0.023772	0.020261	0.020223	0.019172	0.014561	0.014623	0.013772	0.019861	0.019523	0.017772		2	0.026167	0.026167	0.026567	0.029067	0.031067	0.030067	0.028667	0.026567	0.028667	0.0347	0.0406	0.0381		2	0.010935	0.011631	0.012186	0.011735	0.010631	0.012486	0.0121385	0.0125741	0.0124146	0.009635	0.016231	0.010886		2	0.00565	0.011005	0.00615	0.008005	0.0050285	0.0105648	0.0055965
2.16667	0.029961	0.028923	0.030072	0.026561	0.026123	0.024872	0.018061	0.018623	0.017372	0.024661	0.024423	0.022472		2.16667	0.033467	0.032167	0.033567	0.036767	0.039267	0.037267	0.036167	0.033467	0.035767	0.042967	0.049967	0.047367		2.16667	0.012935	0.013131	0.014986	0.013535	0.011931	0.015186	0.0131285	0.0174141	0.0142846	0.011335	0.017631	0.013186		2.16667	0.00645	0.012205	0.00555	0.008605	0.0057405	0.0117168	0.0050505
2.33333	0.037961	0.036423	0.038272	0.034261	0.033823	0.032372	0.022761	0.023523	0.022172	0.031161	0.031123	0.029172		2.33333	0.0421	0.0397	0.0421	0.0464	0.0491	0.046	0.046	0.0426	0.0456	0.050667	0.060567	0.057467		2.33333	0.014435	0.015731	0.016186	0.015535	0.013631	0.017086	0.0151085	0.0153241	0.0159346	0.013035	0.025431	0.014386		2.33333	0.00735	0.013405	0.00645	0.009505	0.0065415	0.0128688	0.0058695
2.5	0.048961	0.046823	0.049672	0.044061	0.044323	0.041772	0.028961	0.029923	0.028472	0.040161	0.040723	0.038272		2.5	0.0517	0.0484	0.0517	0.0572	0.0602	0.056	0.0553	0.0519	0.0551	0.0613	0.0741	0.0705		2.5	0.016435	0.017831	0.018586	0.017535	0.015931	0.019286	0.0173085	0.0175241	0.0215446	0.017335	0.025331	0.016886		2.5	0.00885	0.014905	0.00715	0.012305	0.0078765	0.0143088	0.0065065
2.66667	0.062361	0.059723	0.063172	0.056661	0.056923	0.053872	0.036661	0.038323	0.036372	0.051661	0.052423	0.049572		2.66667	0.063333	0.057933	0.063033	0.070133	0.072033	0.066333	0.068533	0.063633	0.068133	0.0731	0.0882	0.0838		2.66667	0.018935	0.021031	0.022186	0.020035	0.017731	0.021986	0.0193985	0.0210441	0.0247346	0.017935	0.033331	0.021186		2.66667	0.00905	0.016505	0.00815	0.013905	0.0080545	0.0158448	0.0074165
2.83333	0.080261	0.077523	0.081472	0.072461	0.073323	0.069572	0.046861	0.049323	0.047572	0.065961	0.067323	0.064372		2.83333	0.076867	0.066867	0.075467	0.085167	0.087267	0.078167	0.082167	0.076667	0.081167	0.087833	0.105733	0.100633		2.83333	0.021935	0.024431	0.025286	0.022935	0.020631	0.024586	0.0244585	0.0256641	0.0267146	0.020435	0.037031	0.023086		2.83333	0.01005	0.018105	0.00895	0.012705	0.0089445	0.0173808	0.0081445
3	0.095761	0.092823	0.096072	0.087261	0.088023	0.085872	0.058961	0.062723	0.059772	0.082061	0.084023	0.081672		3	0.092733	0.079933	0.091133	0.102133	0.103633	0.092933	0.099333	0.093133	0.098533	0.104267	0.126467	0.121167		3	0.025135	0.028631	0.029386	0.026335	0.023931	0.027686	0.0276485	0.0275341	0.0307846	0.024335	0.038431	0.028886		3	0.01145	0.020505	0.01055	0.014905	0.0101905	0.0196848	0.0096005
3.16667	0.114361	0.111823	0.116072	0.105561	0.106023	0.102672	0.073461	0.077723	0.074272	0.100561	0.102023	0.098272		3.16667	0.109833	0.093733	0.107533	0.121833	0.124233	0.108833	0.115733	0.108933	0.114533	0.123733	0.151733	0.145133		3.16667	0.029635	0.032531	0.033686	0.029635	0.026831	0.031386	0.0307285	0.0280841	0.0300146	0.027235	0.047131	0.031786		3.16667	0.01285	0.022605	0.01135	0.015705	0.0114365	0.0217008	0.0103285
3.33333	0.133761	0.130523	0.135772	0.125361	0.126223	0.123572	0.087361	0.093023	0.089572	0.120661	0.123023	0.119572		3.33333	0.133567	0.111367	0.130767	0.148267	0.151367	0.130367	0.139067	0.129567	0.138067	0.148833	0.183833	0.176133		3.33333	0.033135	0.039531	0.038886	0.033635	0.030631	0.035686	0.0328185	0.0316041	0.0335346	0.033235	0.052731	0.038286		3.33333	0.01405	0.024805	0.01265	0.017505	0.0125045	0.0238128	0.0115115
3.5	0.158761	0.154423	0.162172	0.151261	0.152223	0.147572	0.105461	0.112223	0.108372	0.144361	0.146923	0.141272		3.5	0.161333	0.132433	0.157933	0.180333	0.187633	0.157933	0.168833	0.156633	0.167033	0.179267	0.212567	0.204667		3.5	0.037235	0.043031	0.043786	0.037535	0.034731	0.039386	0.0347985	0.0354541	0.0367246	0.036135	0.057331	0.041786		3.5	0.01565	0.027505	0.01385	0.019205	0.0139285	0.0264048	0.0126035
3.66667	0.192661	0.188023	0.198272	0.182761	0.184423	0.179272	0.124861	0.133223	0.128772	0.174561	0.179223	0.173772		3.66667	0.197467	0.160367	0.194067	0.212167	0.216467	0.193867	0.205967	0.191467	0.205067	0.208933	0.245433	0.235333		3.66667	0.044635	0.049931	0.052486	0.042335	0.038531	0.044186	0.0368885	0.0394141	0.0411246	0.041335	0.056231	0.051486		3.66667	0.01745	0.030505	0.01535	0.022305	0.0155305	0.0292848	0.0139685
3.83333	0.237061	0.231523	0.238272	0.223461	0.224123	0.218672	0.150861	0.160823	0.155172	0.211561	0.216023	0.210272		3.83333	0.213233	0.194233	0.217533	0.231733	0.234633	0.220733	0.223733	0.220033	0.226533	0.240767	0.272867	0.264067		3.83333	0.048935	0.054431	0.056686	0.046935	0.042931	0.052586	0.0409585	0.0444741	0.0455246	0.045735	0.057131	0.052886		3.83333	0.01935	0.033905	0.01715	0.023505	0.0172215	0.0325488	0.0156065
4	0.258961	0.252623	0.258472	0.246261	0.244423	0.248772	0.182361	0.195023	0.188072	0.258161	0.258723	0.252672		4	0.2327	0.2163	0.2369	0.2523	0.2577	0.2409	0.242	0.2375	0.2459	0.271333	0.299733	0.292133		4	0.054535	0.062831	0.063786	0.053835	0.049731	0.055086	0.0456885	0.0487641	0.0508046	0.052235	0.061031	0.058786		4	0.02125	0.038305	0.01875	0.026005	0.0189125	0.0367728	0.0170625
4.16667	0.281361	0.274223	0.280972	0.269461	0.267223	0.269272	0.222461	0.235323	0.232672	0.284461	0.279823	0.274772		4.16667	0.250967	0.233867	0.256867	0.274567	0.279867	0.260567	0.259967	0.257667	0.264367	0.2997	0.3314	0.3218		4.16667	0.062135	0.067131	0.070386	0.061135	0.056031	0.061586	0.0503085	0.0543741	0.0563046	0.059935	0.071331	0.071886		4.16667	0.02375	0.042505	0.02065	0.028305	0.0211375	0.0408048	0.0187915
4.33333	0.305061	0.297323	0.305672	0.290961	0.289923	0.293172	0.244961	0.257823	0.256372	0.313661	0.313623	0.306472		4.33333	0.270767	0.253167	0.278467	0.301567	0.309567	0.281167	0.280867	0.276567	0.286867	0.331567	0.362167	0.353667		4.33333	0.069235	0.073431	0.077086	0.068035	0.063331	0.068686	0.0560285	0.0606441	0.0623546	0.069135	0.077931	0.077686		4.33333	0.02635	0.046205	0.02315	0.031305	0.0234515	0.0443568	0.0210665
4.5	0.332161	0.323923	0.332872	0.316661	0.315323	0.317372	0.267561	0.282823	0.279372	0.343461	0.338223	0.329072		4.5	0.302233	0.275833	0.313533	0.335333	0.344833	0.313433	0.312133	0.307933	0.320633	0.359267	0.388267	0.379367		4.5	0.075535	0.081731	0.085286	0.075935	0.070531	0.076586	0.0618585	0.0677941	0.0690646	0.077735	0.088531	0.085586		4.5	0.02985	0.051305	0.02515	0.034605	0.0265665	0.0492528	0.0228865
4.66667	0.369461	0.362523	0.373072	0.352561	0.352023	0.354672	0.290761	0.309323	0.305972	0.371361	0.365923	0.360372		4.66667	0.332667	0.308167	0.345567	0.369367	0.377767	0.347367	0.341167	0.339667	0.352967	0.388633	0.411233	0.402833		4.66667	0.081235	0.090031	0.092686	0.084235	0.078731	0.083986	0.0679085	0.0749441	0.0755546	0.086335	0.098331	0.093286		4.66667	0.03315	0.057605	0.02835	0.038905	0.0295035	0.0553008	0.0257985
4.83333	0.409061	0.401923	0.413372	0.386761	0.386023	0.387272	0.319561	0.338623	0.335172	0.405761	0.403523	0.394372		4.83333	0.362433	0.337933	0.379033	0.399633	0.408833	0.378833	0.373433	0.370733	0.385233	0.412167	0.433067	0.423267		4.83333	0.089535	0.099931	0.104886	0.092135	0.086031	0.122486	0.0743985	0.0817641	0.0825946	0.093535	0.109531	0.100186		4.83333	0.03705	0.062505	0.03085	0.044205	0.0329745	0.0600048	0.0280735
5	0.444561	0.435223	0.446772	0.420661	0.420523	0.423272	0.358961	0.382723	0.377172	0.438061	0.437623	0.427972		5	0.3888	0.3665	0.4067	0.4249	0.4341	0.4085	0.4021	0.403	0.4161	0.433433	0.450833	0.439333		5	0.101635	0.110731	0.115486	0.102335	0.095631	0.102186	0.0820985	0.0895741	0.0904046	0.104035	0.120431	0.111786		5	0.04085	0.070705	0.03415	0.046605	0.0363565	0.0678768	0.0310765
5.16667	0.473561	0.464523	0.473572	0.447261	0.446123	0.452672	0.397361	0.421723	0.414772	0.477361	0.474023	0.465472		5.16667	0.411967	0.397667	0.432467	0.450667	0.458767	0.434367	0.424467	0.428367	0.437567	0.4561	0.472	0.4602		5.16667	0.110135	0.121631	0.127186	0.115235	0.107431	0.113286	0.0891385	0.0979341	0.0985446	0.114435	0.133931	0.122386		5.16667	0.04535	0.076505	0.03775	0.051805	0.0403615	0.0734448	0.0343525
5.33333	0.499661	0.490423	0.502472	0.469361	0.467823	0.475172	0.433361	0.460123	0.454172	0.504461	0.501523	0.491572		5.33333	0.432267	0.419867	0.454367	0.473667	0.484767	0.455867	0.443667	0.446367	0.459767	0.473867	0.488167	0.476467		5.33333	0.120235	0.132831	0.138386	0.126635	0.118931	0.143186	0.0971685	0.107064	0.106795	0.125335	0.147231	0.132686		5.33333	0.05115	0.083805	0.04165	0.060005	0.0455235	0.0804528	0.0379015
5.5	0.525361	0.517723	0.526972	0.496261	0.496623	0.501272	0.459761	0.486123	0.482372	0.531961	0.527923	0.518472		5.5	0.4518	0.442	0.4804	0.5013	0.5081	0.4826	0.4626	0.4698	0.4856	0.491567	0.506567	0.492567		5.5	0.131535	0.143531	0.150486	0.138035	0.130031	0.166486	0.105308	0.116744	0.115705	0.137635	0.162631	0.145686		5.5	0.05755	0.092305	0.04625	0.065505	0.0512195	0.0886128	0.0420875
5.66667	0.556261	0.545823	0.555572	0.523461	0.520723	0.525772	0.487161	0.514723	0.510372	0.565261	0.559123	0.547372		5.66667	0.4759	0.4639	0.5021	0.5225	0.5286	0.5061	0.4865	0.4964	0.5089	0.5164	0.528	0.5115		5.66667	0.142035	0.154131	0.161786	0.150235	0.140931	0.160386	0.115319	0.126204	0.124505	0.148735	0.177231	0.157286		5.66667	0.06395	0.101205	0.05055	0.072105	0.0569155	0.0971568	0.0460005
5.83333	0.589261	0.580623	0.590172	0.549361	0.547823	0.555272	0.515661	0.546223	0.540072	0.592461	0.589123	0.577872		5.83333	0.490833	0.485333	0.521433	0.543533	0.550333	0.526133	0.501733	0.517733	0.528833	0.5329	0.5428	0.5279		5.83333	0.154335	0.166031	0.173686	0.164235	0.153031	0.192886	0.123898	0.136544	0.134515	0.160035	0.193031	0.170286		5.83333	0.07025	0.110205	0.05685	0.079105	0.0625225	0.105797	0.0517335
6	0.616961	0.606023	0.615072	0.572161	0.571723	0.577472	0.544561	0.575923	0.570972	0.620561	0.616223	0.605372		6	0.5091	0.5067	0.5443	0.5626	0.5722	0.549	0.5206	0.5372	0.5493	0.546633	0.556033	0.540433		6	0.166435	0.178731	0.186186	0.178035	0.167131	0.171886	0.134569	0.146994	0.145075	0.172135	0.211931	0.188386		6	0.07445	0.120805	0.06465	0.086605	0.0662605	0.115973	0.0588315
6.16667	0.644161	0.632823	0.642672	0.598361	0.596523	0.603872	0.572661	0.604723	0.601172	0.648061	0.644623	0.631772		6.16667	0.532067	0.530267	0.566567	0.583167	0.593067	0.570867	0.542767	0.559767	0.572867	0.5668	0.5725	0.5561		6.16667	0.180835	0.189731	0.199386	0.187335	0.181031	0.204286	0.144468	0.158544	0.155525	0.189635	0.217631	0.199086		6.16667	0.08055	0.132305	0.07155	0.094105	0.0716895	0.127013	0.0651105
6.33333	0.669061	0.655923	0.664972	0.618461	0.618923	0.624072	0.598561	0.632223	0.629472	0.673761	0.665523	0.651772		6.33333	0.549967	0.552767	0.586967	0.605167	0.613767	0.591467	0.561567	0.577867	0.594367	0.580867	0.585067	0.567467		6.33333	0.193035	0.200431	0.207086	0.195335	0.186031	0.203986	0.154698	0.170974	0.166965	0.205535	0.227631	0.207386		6.33333	0.08955	0.144105	0.07855	0.103305	0.0796995	0.138341	0.0714805
6.5	0.689261	0.677923	0.687272	0.641561	0.638623	0.646272	0.623861	0.657823	0.651972	0.694561	0.687423	0.674972		6.5	0.564667	0.572767	0.606567	0.621467	0.630267	0.610767	0.576067	0.597867	0.609267	0.594967	0.599467	0.580367		6.5	0.201235	0.205231	0.211086	0.209935	0.198531	0.223686	0.167239	0.182854	0.177085	0.213735	0.243531	0.216286		6.5	0.09825	0.155105	0.08535	0.111505	0.0874425	0.148901	0.0776685
6.66667	0.711561	0.700523	0.709072	0.658061	0.655423	0.666072	0.646161	0.683123	0.677772	0.713561	0.704123	0.692472		6.66667	0.579867	0.589367	0.620867	0.637467	0.645867	0.628367	0.587667	0.611667	0.624567	0.609767	0.611867	0.591667		6.66667	0.207035	0.214631	0.222086	0.224435	0.212931	0.232586	0.177469	0.188024	0.184345	0.221535	0.259331	0.227786		6.66667	0.10985	0.167205	0.09285	0.121105	0.0977665	0.160517	0.0844935
6.83333	0.732761	0.723223	0.729972	0.675161	0.674023	0.684772	0.668861	0.706023	0.702172	0.735761	0.726223	0.713772		6.83333	0.5928	0.6041	0.6355	0.6562	0.6653	0.6442	0.603	0.6282	0.6425	0.622067	0.624967	0.604667		6.83333	0.216135	0.224531	0.232786	0.240235	0.225631	0.243386	0.186599	0.199244	0.193365	0.232035	0.275031	0.241986		6.83333	0.11915	0.178105	0.10285	0.130805	0.106043	0.170981	0.0935935
7	0.747461	0.738223	0.747072	0.692661	0.694023	0.703972	0.688661	0.725623	0.722372	0.751261	0.742023	0.728172		7	0.605333	0.616333	0.653633	0.671233	0.680733	0.662833	0.616133	0.645633	0.659633	0.632	0.6335	0.6125		7	0.228035	0.236731	0.244686	0.255135	0.240631	0.262386	0.193198	0.211124	0.204035	0.246335	0.290331	0.254886		7	0.12865	0.182305	0.11145	0.140505	0.114499	0.175013	0.101419
7.16667	0.767961	0.758223	0.763372	0.707161	0.708923	0.717372	0.704861	0.746223	0.741772	0.760661	0.750823	0.739172		7.16667	0.621033	0.634733	0.668533	0.683633	0.692033	0.678633	0.631533	0.660333	0.672333	0.645833	0.643733	0.623833		7.16667	0.241835	0.245431	0.251686	0.267035	0.252231	0.278586	0.206729	0.225534	0.215365	0.261335	0.303631	0.262286		7.16667	0.14075	0.190505	0.12235	0.153005	0.125268	0.182885	0.111339
7.33333	0.783061	0.773823	0.785472	0.726361	0.726023	0.731672	0.721761	0.763723	0.760572	0.781761	0.769023	0.758672		7.33333	0.626967	0.646767	0.677167	0.691067	0.697067	0.688567	0.641067	0.668567	0.679567	0.660333	0.657933	0.633433		7.33333	0.248735	0.255731	0.263186	0.276935	0.261131	0.281786	0.215419	0.234004	0.226255	0.280135	0.310431	0.273286		7.33333	0.15135	0.201205	0.13075	0.166205	0.134702	0.193157	0.118983
7.5	0.790961	0.780723	0.794272	0.735861	0.734223	0.744372	0.733261	0.773123	0.772372	0.786061	0.780723	0.766072		7.5	0.638733	0.659933	0.684433	0.697933	0.703333	0.696033	0.650433	0.678533	0.687533	0.667967	0.667067	0.640567		7.5	0.262435	0.266531	0.270886	0.286335	0.272531	0.300586	0.225319	0.244674	0.235935	0.284435	0.326631	0.283986		7.5	0.16295	0.211205	0.14305	0.175605	0.145026	0.202757	0.130175
7.66667	0.799861	0.790723	0.806672	0.744461	0.745523	0.761172	0.745861	0.787223	0.788672	0.803061	0.795123	0.783172		7.66667	0.645067	0.667167	0.690967	0.704067	0.709067	0.703967	0.658267	0.685867	0.693067	0.678633	0.678033	0.652933		7.66667	0.270935	0.271831	0.278386	0.298335	0.283531	0.306186	0.235108	0.253144	0.245175	0.294335	0.332431	0.293586		7.66667	0.17485	0.219905	0.15425	0.189605	0.155616	0.211109	0.140368
7.83333	0.804361	0.797323	0.808872	0.751061	0.751323	0.770072	0.750161	0.792423	0.793272	0.815861	0.803623	0.795972		7.83333	0.6463	0.6685	0.6911	0.7053	0.7121	0.7068	0.655	0.6863	0.6944	0.686567	0.684967	0.661067		7.83333	0.281935	0.280231	0.286186	0.310535	0.294631	0.316186	0.245338	0.260844	0.252435	0.305235	0.345231	0.299386		7.83333	0.17925	0.228305	0.16745	0.195705	0.159532	0.219173	0.15238
8	0.809861	0.803823	0.814872	0.756261	0.753823	0.775672	0.757861	0.798423	0.798472	0.816661	0.803823	0.798472		8	0.656733	0.678533	0.700133	0.716433	0.721733	0.711733	0.667833	0.695233	0.706533	0.6842	0.682	0.6601		8	0.287635	0.290531	0.293586	0.319835	0.302831	0.332186	0.252269	0.267554	0.258815	0.313935	0.350231	0.306386		8	0.18835	0.236805	0.18035	0.201305	0.167631	0.227333	0.164119
8.16667	0.820461	0.815423	0.826472	0.763261	0.765023	0.782572	0.764761	0.807423	0.806372	0.822361	0.812023	0.804372		8.16667	0.658333	0.680533	0.707233	0.721033	0.727733	0.716833	0.674033	0.701133	0.712533	0.695333	0.690233	0.669433		8.16667	0.294435	0.295731	0.303486	0.330235	0.312831	0.339086	0.259308	0.275584	0.265195	0.324635	0.365031	0.310486		8.16667	0.19985	0.243705	0.19185	0.211005	0.177867	0.233957	0.174584
8.33333	0.825561	0.821023	0.835872	0.768661	0.769623	0.789372	0.768861	0.809823	0.812372	0.827461	0.817623	0.809772		8.33333	0.663733	0.684333	0.709333	0.721733	0.729933	0.723933	0.676033	0.705233	0.715633	0.701733	0.696833	0.674033		8.33333	0.303835	0.302931	0.307886	0.340035	0.322131	0.350486	0.266568	0.282074	0.270585	0.329035	0.366531	0.321686		8.33333	0.21065	0.251205	0.20205	0.219905	0.187478	0.241157	0.183865
8.5	0.829361	0.823923	0.840472	0.770161	0.772123	0.796472	0.773161	0.816423	0.818272	0.833661	0.825123	0.815472		8.5	0.6657	0.6918	0.7118	0.7249	0.7309	0.7283	0.6799	0.7098	0.7173	0.700133	0.694933	0.669733		8.5	0.312735	0.311031	0.318186	0.352135	0.336031	0.369286	0.273608	0.290214	0.277295	0.339135	0.381531	0.338186		8.5	0.22015	0.258205	0.20485	0.228905	0.195934	0.247877	0.186414
8.66667	0.824561	0.823323	0.837172	0.770061	0.772923	0.798272	0.774661	0.818823	0.821372	0.836461	0.825623	0.819972		8.66667	0.668	0.6961	0.7144	0.7256	0.7345	0.7289	0.6822	0.7088	0.7201	0.7037	0.7	0.6733		8.66667	0.319735	0.319031	0.324786	0.361835	0.343531	0.377586	0.280539	0.297804	0.283345	0.347435	0.386931	0.337386		8.66667	0.22895	0.266405	0.21865	0.239505	0.203765	0.255749	0.198971
8.83333	0.824661	0.824423	0.838172	0.769261	0.771623	0.800772	0.782161	0.825923	0.824372	0.837061	0.826923	0.824072		8.83333	0.6672	0.6957	0.7139	0.7266	0.7336	0.7306	0.6841	0.7109	0.7188	0.7081	0.7016	0.6739		8.83333	0.325835	0.322731	0.328286	0.375135	0.352131	0.383786	0.286589	0.303964	0.290055	0.359735	0.386531	0.342386		8.83333	0.23605	0.273705	0.22715	0.244505	0.210085	0.262757	0.206706
9	0.825661	0.824123	0.840172	0.769161	0.770123	0.800172	0.786661	0.827923	0.827372	0.837261	0.824923	0.823772		9	0.666333	0.697133	0.716033	0.727333	0.735133	0.731133	0.685433	0.710033	0.720633	0.7108	0.7069	0.68		9	0.332135	0.328731	0.336386	0.384935	0.361431	0.384986	0.293519	0.313864	0.295005	0.367335	0.379131	0.369986		9	0.24485	0.281105	0.23955	0.250405	0.217917	0.269861	0.217991
9.16667	0.825561	0.822723	0.843772	0.769061	0.771923	0.803372	0.789561	0.833523	0.837872	0.835961	0.826223	0.824472		9.16667	0.663467	0.694667	0.715867	0.727867	0.736567	0.730867	0.682367	0.709767	0.721167	0.714033	0.707833	0.683933		9.16667	0.340635	0.336831	0.344386	0.397335	0.372731	0.406486	0.301328	0.322554	0.300725	0.372735	0.390731	0.354386		9.16667	0.25125	0.287805	0.24445	0.256705	0.223612	0.276293	0.222449
9.33333	0.823261	0.821923	0.843472	0.767861	0.771023	0.802472	0.786261	0.830623	0.837772	0.834961	0.823823	0.825172		9.33333	0.6637	0.6965	0.7162	0.728	0.7368	0.7309	0.68	0.7103	0.7204	0.716867	0.710967	0.683567		9.33333	0.344435	0.342931	0.352086	0.398635	0.382331	0.413386	0.307268	0.324754	0.309085	0.381335	0.397331	0.366486		9.33333	0.26005	0.293805	0.25255	0.261905	0.231444	0.282053	0.229821
9.5	0.826061	0.821523	0.844072	0.768261	0.769223	0.803372	0.788561	0.834023	0.841672	0.835961	0.824423	0.828272		9.5	0.6624	0.6949	0.7131	0.7279	0.7352	0.7295	0.6724	0.7118	0.7201	0.7189	0.7159	0.6819		9.5	0.352835	0.346231	0.356186	0.402535	0.387831	0.430486	0.312329	0.331574	0.314915	0.389335	0.401831	0.363086		9.5	0.26695	0.300405	0.26045	0.273905	0.237586	0.288389	0.23701
9.66667	0.825361	0.821323	0.841872	0.765461	0.768723	0.799772	0.788861	0.830123	0.841572	0.833961	0.823323	0.826772		9.66667	0.659667	0.690467	0.710567	0.722467	0.734467	0.726167	0.674367	0.707767	0.717267	0.7248	0.7202	0.689		9.66667	0.357435	0.351331	0.355086	0.406535	0.392831	0.419586	0.322228	0.336194	0.318105	0.401135	0.403731	0.390786		9.66667	0.27735	0.309005	0.26955	0.278205	0.246841	0.296645	0.24529
9.83333	0.827061	0.824223	0.850772	0.766161	0.769723	0.803372	0.790861	0.835923	0.845272	0.833861	0.823623	0.829172		9.83333	0.6584	0.6898	0.7121	0.7253	0.7349	0.727	0.6715	0.7081	0.7186	0.722567	0.713867	0.687467		9.83333	0.363435	0.355031	0.361786	0.408635	0.396631	0.425386	0.328829	0.340924	0.322615	0.398935	0.413631	0.370086		9.83333	0.28615	0.316905	0.28495	0.286005	0.254673	0.304229	0.259304
10	0.825561	0.822223	0.846972	0.764061	0.768023	0.802372	0.789161	0.835623	0.846772	0.832661	0.824323	0.828772		10	0.656467	0.687767	0.711067	0.724467	0.734367	0.726367	0.671167	0.708767	0.718667	0.7257	0.7155	0.6878		10	0.367835	0.360231	0.365586	0.409835	0.400731	0.433186	0.331798	0.345104	0.328995	0.400735	0.407431	0.371786		10	0.29385	0.321605	0.28395	0.289205	0.261526	0.308741	0.258395
[truncated: 1 more columns]
