# Supplementary material for: Cell wall synthesis and remodelling dynamics determine division site architecture and cell shape in Escherichia coli
Source: Nat Microbiol. 2022 Sep 12;7(10):1621–34. doi: 10.1038/s41564-022-01210-z (PMC9519445; doi:10.1038/s41564-022-01210-z)
Supplement: Source Data Extended Data Fig. 7 — Numerical data. [file 41564_2022_1210_MOESM19_ESM.xlsx]

## Sheet: Sheet1
S7d														S7e
	wt			ftsL*			ftsN-∆SPOR			∆envC				wt	ftsL*
Anisotropy score (Time forward trajectory/reverse)	Mean	SD	N	Mean	SD	N	Mean	SD	N	Mean	SD	N		1.009	1.059
Pal	0.937894	0.450111	65	0.806634	0.457579	24	0.93518	0.340978	23	1.03742	0.280504	44		1.012	1.024
ZipA	0.919289	0.615794	65	0.588936	0.6437	24	0.855416	0.444763	23	0.94372	0.262908	44		1.009	1.036
														1.028	1.018
														1.013	1.047
														1.022	1.037
														1.011	1.053
														1.014	1.027
														1.006	1.046
														1.031	1.044
														1.038	1.027
														1.011	1.028
														1.032	1.055
														1.013	1.099
														1.014	1.032
														1.01	1.031
														1.011	1.046
														1.02	1.036
														1.028	1.021
														1.022	1.023
														1.012	1.02
														1.009	1.034
														1.032	1.023
														1.027	1.022
														1.01	1.015
														1.053	1.031
														1.013	1.054
														1.009	1.035
														1.049	1.025
														1.031	1.014
														1.014	1.016
														1.006	1.026
														1.014	1.016
														1.058	1.03
														1.03	1.059
														1.032	1.024
														1.013	1.036
														1.021	1.018
														1.022	1.047
														1.065	1.037
														1.017	1.053
														1.01	1.027
														1.011	1.046
														1.097	1.043
														1.033	1.027
														1.01	1.028
														1.062	1.055
														1.089	1.099
														1.017	1.032
														1.009	1.031
														1.009	1.024
														1.028	1.018
														1.013	1.02
														1.022	1.022
														1.011	1.019
														1.014	1.06
														1.006	1.017
														1.031	1.021
														1.038	1.011
														1.011	1.004
														1.032	1.024
														1.013	1.01
														1.014	1.041
														1.01	1.01
														1.011	1.048
														1.028	1.032
														1.02	1.081
														1.022	1.014
														1.012	1.004
														1.101	1.091
														1.006	1.053
														1.059	1.026
														1.014	1.039
														1.019	1.051
														1.017	1.019
														1.007	1.059
														1.013	1.073
														1.013	1.039
														1.009	1.028
														1.01	1.018
														1.017	1.02
														1.01	1.027
														1.044	1.068
														1.017	1.026
														1.078	1.069
														1.019	1.039
														1.011	1.015
														1.013	1.018
														1.071	1.036
														1.016	1.083
														1.025	1.039
														1.009	1.021
														1.089	1.013
														1.017	1.017
														1.008	1.027
														1.009	1.031
														1.005	1.021
														1.066	1.014
														1.019	1.035
														1.009	1.02
														1.091	1.051
														1.013	1.02
														1.036	1.059
														1.086	1.042
														1.012	1.092
														1.021	1.024
														1.008	1.014
														1.011	1.044
														1.013	1.017
														1.042	1.033
														1.009	1.029
														1.009	1.02
														1.017	1.022
														1.023	1.021
														1.01	1.029
														1.029	1.021
														1.065	1.026
														1.004	1.061
														1.022	1.044
														1.011	1.033
														1.091	1.044
														1.027	1.083
														1.008	1.025
														1.06	1.013
														1.043	1.013
														1.024	1.015
														1.008	1.056
														1.02	1.018
														1.011	1.033
														1.016	1.101
														1.036	1.019
														1.01	1.026
															1.022
															1.034
															1.019
															1.026
															1.029
															1.017
															1.015
															1.025
															1.049
															1.029
															1.043
															1.018
															1.024
															1.017
															1.02
															1.015
															1.064
															1.046
															1.06
															1.006
															1.026
															1.004
															1.005
															1.056
															1.012
															1.09
															1.009
															1.006
															1.012
															1.054
															1.01
															1.027
															1.008
															1.012
															1.006
															1.019
															1.006
															1.016
															1.016
															1.016
