# Supplementary material for: Cell wall synthesis and remodelling dynamics determine division site architecture and cell shape in Escherichia coli
Source: Nat Microbiol. 2022 Sep 12;7(10):1621–34. doi: 10.1038/s41564-022-01210-z (PMC9519445; doi:10.1038/s41564-022-01210-z)
Supplement: Source Data Extended Data Fig. 8 — Numerical data. [file 41564_2022_1210_MOESM20_ESM.xlsx]

## Sheet: Sheet1
S8c					S8d					S8e					S8f					S8g					S8i					S8k																S8p
Setpal labeling efficiency (%)					NAM insertion (AU x 10ˆ3)					HADA removal (AU x 10ˆ3)					NAM insertion side wall (AU x 10ˆ3)					Septum /Sidewall ratio					Polar YADA Intensity (AU x 10ˆ3)					Periplasmic width Side-wall (nm)																time (min)	wt HADA mean fluorescence intensity
wt	ftsL*	ftsN-∆SPOR	∆envC		wt	ftsN-∆SPOR	∆envC	ftsL*		wt	ftsN-∆SPOR	∆envC	ftsL*		wt	ftsN-∆SPOR	∆envC	ftsL*		wt	ftsN-∆SPOR	∆envC	ftsL*		wt	ftsL*	ftsN-∆SPOR	∆envC		wt			ftsL*			ftsN-ΔSPOR			∆envC ∆nlpD			∆envC				2	0.890552	1.20687	1.27679
68.75	88.8889	37.037	95		9.99435	3.77751	2.98407	8.96762		6.91056	5.44286	3.01448	4.50391		2.06255	4.14794	1.1399	0.75618		2.07707	0.947243	0.872442	4.12372		3.16111	2.50596	1.40545	3.19686		Mean	SD	N	Mean	SD	N	Mean	SD	N	Mean	SD	N	Mean	SD	N		4	2.71538	2.86817	2.59111
75	81.25	29.6117	90.9091		4.84015	3.03377	3.17707	4.25095		6.0813	4.89858	2.77332	4.05352		3.27253	3.24445	0.567013	1.10017							1.59679	1.5436	1.56225	1.61531		26.3	0.2	30	29.3	1.7	30	26.9	0.5	30	23.5	0.6	30	28.1	1.3	30		8	5.59714	5.7081	5.513
70.8333	66.6667	23.4043	90.4762		4.37128	3.04734	2.64428	3.25177		7.60162	6.09601	3.1652	4.63903		3.65686	2.40317	0.677257	1.59022							5.7789	4.02626	4.62895	3.31746		26	1.4	30	27.5	3.1	30	25.9	0.2	30	24.2	1.8	30	27.8	0.3	30		16	6.94971	7.48086	6.45654
63.1579	77.7778	14.8325	100		4.48815	5.08617	2.50928	4.69098							4.57186	1.31705	0.773612	1.53054							2.17382	1.20577	2.99047	8.53198		26.4	0.5	30	28.7	2.3	30	22.1	1.6	30	28.2	1.3	30	27.7	1.8	30
68.0556	87.5	35.2727	87.5		6.59859	5.78919	1.14726	6.03717							3.0839	1.08091	0.475042	2.00691							4.39513	4.29897	5.062	2.41861		25.8	0.2	30	27.1	1.5	30	23.3	2	30	29.3	1.2	30	27.8	2.1	30		time (min)	ftsL* HADA mean fluorescence intensity
78.3133	80	27.7372	100		5.68375	4.2172	0.949261	6.59147							2.01293	4.87536	0.359089	2.23572							1.72165	1.22467	2.4996	2.12843		27.6	0.8	30	24	1.2	30	26.5	1.1	30	27.1	2.1	30	27	0.8	30		2	1.12003	2.10189	2.07324
82.0225	88.8889	25.322	100		16.4589	3.91391	1.23556	4.09098							3.34254	3.53949	0.423932	1.82275							2.34231	6.50608	2.82418	4.4369		25.5	1	30	28	2.7	30	25.8	2.4	30	22.5	1.1	30	23.3	1.9	30		4	3.12304	3.04544	2.43979
75.325	91.3043	27.5329	92.3077		8.8595	3.11457	1.77218	6.34326							3.75385	1.5275	0.440297	1.96727							3.63949	1.78013	1.29947	4.5106		25.6	3.3	30	24.8	1.2	30	25.6	1.3	30	29.4	1.4	30	24.8	1.6	30		8	3.94072	3.42937	4.10886
79.433	93.4325	22.3577	100		4.75625	3.24686	1.66967	18.3089							2.03501	1.26772	0.915226	1.69782							2.3563	1.61004	1.4378	4.14901		27.7	1.4	30	24.4	0.9	30	26.2	0.7	30	27.4	0.6	30	24	1.9	30		16	7.99233	8.51426	8.82403
			76.9231		3.24483	1.86614	1.35287	5.92934							3.29371	0.956314	0.628481	1.95396							1.54807	6.88678	1.26638	2.6128		27.1	0.6	30	26.2	1.5	30	27.7	1.5	30	27.8	2	30	20.6	1.3	30
					6.39086	1.77166	1.27934	5.29051							0.951374	1.26952	0.265944	1.60111							2.52761	1.03829	1.9345	3.98015		23.2	1.6	30	29.5	1	30	25.2	1.6	30	24.7	1	30	23.1	1.2	30		time (min)	ftsN-∆SPOR HADA mean fluorescence intensity
					9.4954	1.45908	1.26754	1.22697							0.510837	1.72314	1.42953	1.60681							4.13483	8.1346	2.39408	4.48285		32.2	1.4	30	24.8	1.1	30	25.3	1.1	30	26.6	1.8	30					2	2.21281	1.11787	1.35411
					3.58592	3.46711	1.06473	7.4842							1.15982	1.35138	1.02979	0.86822							3.95459	3.22908	1.17822	2.1843		26.3	1	30	26.2	0.6	30	25.9	1.4	30	27.1	0.3	30					4	2.95831	2.36062	1.97001
					3.59315	2.63682	1.42119	2.27417							1.03853	1.33808	1.42565	1.39994							5.67099	0.623214	1.25318	2.0652		30.3	1.6	30	25.8	1.1	30	27.8	1.2	30	25.4	1.6	30					8	2.00533	3.80956	4.27649
					3.76078	3.38092	1.24061	4.8079							1.35757	1.65145	0.709197	0.945657							2.11442	2.29314	2.56953	1.776		28.6	1	30	25.7	0.4	30	28.6	1	30	28.6	2.3	30					16	7.59514	8.69051	6.10593
					8.47825	4.27319	1.14888	1.01214							1.17662	1.51759	0.301408	1.31193							3.14379	2.52959	3.05099	1.14074		29.1	0.8	30	24.6	1.1	30	26.5	2.1	30	24.9	2.5	30
					7.20964	2.90445	1.29133	6.33637							1.88006	1.14034	1.2238	0.779925							1.41081	1.48024	2.95213	3.50765		27.7	0.9	30	25.6	1.5	30	25.5	1.2	30								time (min)	∆envC HADA mean fluorescence intensity
					5.00166	5.56859	0.975159	7.83888							1.5224	1.69986	0.946114	1.16105							1.51184	2.59851	2.42286	2.19893					22.4	1.3	30	24.4	1.2	30								2	2.41882	2.06468	1.83453
					3.18451	2.70585	1.23175	10.2656							5.9885	1.78108	1.37758	0.802449							1.91319	1.54798	2.2668	3.05741					25.4	0.4	30	26.1	1.2	30								4	3.95783	3.62214	3.16697
					4.38025	3.19977	1.52195	2.48762							7.21347	5.16384	0.931017	0.928121							0.626436	3.93663	2.68581	1.5083					26.9	0.4	30	24.7	0.9	30								8	3.89561	4.02925	4.29269
					1.60604	2.93089	1.92234	4.62172							6.3688	1.59415	0.8276	1.28416							3.0219	3.39417	1.69013	3.16667					26.4	0.6	30	22.4	1.1	30								16	6.12509	6.73922	6.14238
					2.6646	2.05312	1.52659	8.59775							4.72306	2.17294	1.00269	1.44244							3.76229	10.374	3.01281	1.84023					25.8	0.8	30	25	1.1	30
					7.39115	2.79012	1.59954	8.29865							1.79175	4.61103	1.19172	1.71596							1.85026	7.40026	2.5725	3.58171					24.6	1.1	30	27.5	1.1	30								Exponential (Malthusian) Growth
					2.53656	2.42263	1.51679	7.71721							4.64769	1.80779	1.41122	1.27234							3.42979	7.36635	2.66121	4.66509					23.9	0.8	30	27.2	1.9	30								Best-fit values	wt	ftsL*	ftsN-∆SPOR
					4.00673	3.28171	1.28406	18.6457							1.13189	2.27806	1.54196	2.54232							2.5159	3.86115	3.14084	3.05632					23.2	0.8	30	26.2	0.9	30								Y0	2.266	1.855	1.961
					4.36218	2.5662	1.26809	3.67379							1.94572	1.89794	3.17803	1.64187							4.17541	1.31637	1.89831	3.27468					26.8	1.1	30	26.9	1.4	30								k	0.0705	0.08782	0.08078
					3.2055	3.06064	1.08966	15.4995							1.76018	2.02427	3.17803	0.323134							2.99827	3.192	2.92109	4.56552					28	1.7	30	25.8	2	30								DoublingTime	9.832	7.893	8.58
					8.759	2.79141	1.0807	6.55445							0.935682	2.02427	1.57747	0.331485							3.17604	2.08612	2.55693	3.01784								30.7	1.2	30								95% CI (profile likelihood)
					3.4081	2.67601	1.0033	3.52538							0.896652	3.25716	1.75366	0.28321							2.21774	9.12086	4.72369	2.66895								24.6	0.5	30								Y0	2.140 to 2.394	1.760 to 1.952	1.850 to 2.075
					8.93452	2.06492	2.19703	7.12918							0.790105	3.6866	1.55838	0.33921							1.79076	5.76281	4.28741	2.2107								23.8	0.7	30								k	0.06625 to 0.07483	0.08409 to 0.09163	0.07656 to 0.08509
					8.34144	2.74269	1.6624	11.0781							0.661663	3.20403	0.706023	2.44285							1.84866	1.32665	1.58622	2.0431								28.3	2.6	30								DoublingTime	9.263 to 10.46	7.565 to 8.243	8.146 to 9.054
					4.58067	3.58559	2.29466	4.10149							0.742151	3.90338	0.638595	2.89971							4.60771	10.3747	3.0211	3.85536								24.5	2.1	30								Goodness of Fit
					6.5555	1.46077	2.0001	17.6599							0.850079	10.8257	1.45619	2.37899							2.52611	1.59632	4.06812	1.8839								23.3	2.4	30								Degrees of Freedom	358	358	358
					13.1822	1.73356	1.79604	9.1873							0.693831	12.1451	0.892597	2.39728							1.15055	2.61245	2.35857	1.48955								22.9	2.1	30								R squared	0.752	0.8699	0.8094
					5.0254	2.09002	1.00251	12.3508							2.55509	2.37842	0.668236	1.13096							2.46984	1.5195	2.05133	1.80914								23.4	1	30								Sum of Squares	358	246.2	313.5
					2.56858	4.4019	1.3167	4.76478							3.21676	2.12374	0.311377	1.43645							4.37454	8.77999	3.87857	0.773518								23.7	2.2	30								Sy.x	0.9999	0.8293	0.9358
					3.57065	1.76836	1.61848	13.0779							1.11173	2.26551	2.97921	1.44474							1.86262	1.80782	2.44922	2.11351								23.6	1.7	30
					6.54243	2.4431	1.13989	4.42543							1.38954	1.28304	2.13798	1.41363							2.42105	5.05596	3.12408	2.62573								25.5	1.6	30								Number of points
					11.303	1.58623	1.79631	11.195							2.09662	1.95084	3.17774	2.16785							1.2276	5.98851	3.68975	2.7478								27.2	1.5	30								# of X values	360	360	360
					6.97967	1.70705	1.2224	13.7432							2.85264	4.11965	1.56268	2.43061							1.08195	1.32645	3.65291	2.66705								27.8	1.6	30								# Y values analyzed	360	360	360
					7.08879	3.43809	1.91052	7.23134							2.92375	5.17311	2.26197	1.66432							1.30557	1.03607	1.9303	1.64874								26	1.3	30
					5.96315	3.59706	2.68673	9.57643							3.62556	7.516	1.50988	2.61721							0.894645	3.28958	1.2077	2.29835								23.8	1.3	30
					4.81118	3.7317	1.3449	8.24641							1.74472	5.81804	0.922702	6.08637							2.58483	0.857698	2.19719	2.55513								25.4	1.9	30
					4.9883	14.585	1.73438	4.56283							1.23339	3.98539	0.792585	3.97383							1.15499	3.23436	3.63761	1.72084								23.3	2.3	30
					4.7715	4.42387	1.34929	13.6415							5.1718	5.13932	1.05858	5.84462							0.769954	7.99727	1.43536	1.00482								27.8	1.9	30
					13.4769	4.2774	1.25366	19.1106							2.52905	3.66966	0.855041	5.86485							1.96892	11.5641	1.5778	1.77235								31.3	1.8	30
					8.12223	2.79684	0.871159	14.0713							2.8349	4.42642	1.52174	4.13955							4.41655	1.89478	1.65178	2.0376
					5.24874	4.54659	1.74278	7.1908							6.66067	3.84335	0.731152	5.56408							1.79769	4.73129	1.51074	2.43335
					9.57218	7.11658	4.8026	18.9632							4.57281	7.72671	0.914902	1.7499							0.125095	0.810942	2.55547	1.04638		Periplasmic width Pole (nm)
					6.13797	5.01881	1.55272	5.99202							2.80439	2.48554	0.482057	1.46589							1.29224	3.08419	3.98536	1.54475		wt			ftsL*			ftsN-ΔSPOR			∆envC ∆nlpD			∆envC
					1.70187	4.77394	3.63384	14.4903							3.33451	5.97656	1.262	1.23593							1.59919	3.08419	2.99458	3.29185		Mean	SD	N	Mean	SD	N	Mean	SD	N	Mean	SD	N	Mean	SD	N
					6.45703	4.8115	2.21222	9.62316							1.24602	4.60098	1.262	2.46663							2.70255	1.73479	4.31552	3.16478		29.9	2.1	30	34.2	4.5	30	25.9	2.8	30				32.3	2.2	30
					4.24163	5.65312	2.36188	8.19855							3.66383	2.87485	0.784083	2.01307							1.4807	3.9558	4.19442	1.96202		34	1.6	30	48.5	2.6	30	24	2.5	30				33.7	5.8	30
					2.55956	4.06224	2.48847	3.08571							1.80087	5.38516	1.44376	1.47728							3.53077	8.51824	2.41978	1.96982		31.9	2.6	30	39.5	7.2	30	23.5	6.5	30				34.1	3.3	30
					5.62793	5.92026	1.43756	7.09292							1.27323	1.63773	0.714321	1.00791							1.85699	1.37166	2.3768	2.86599		35.7	4.9	30	32.5	3.8	30	29.5	2.2	30				25.1	1.8	30
					5.80533	1.90655	1.43503	9.06726							0.7447	1.36108	1.08377	1.53935							2.38554	3.18197	2.13384	3.21224		20.5	1.8	30	34	4.1	30	24.5	1.2	30				30.8	3.6	30
					4.79836	2.73573	1.13064	8.78146							1.36379	4.77387	1.14471	0.994847							1.57765	2.79362	3.11577	1.70156		28.5	2.9	30	39.7	7.9	30	27.6	3.7	30				37	7.4	30
					5.8863	2.72046	0.879678	3.73196							1.26549	4.01986	1.37378	1.3028							3.71041	1.963	2.96857	1.05215		26.2	2.8	30	31.3	4.7	30	29.3	5.7	30				26.6	1.5	30
					5.22498	5.23499	2.45349	2.42576							0.834808	2.61937	0.798478	3.13919							2.33425	4.58332	2.25511	3.85872		25.8	2.9	30	29.7	3.7	30	24.6	3	30				28.1	1.8	30
					5.80287	4.57193	3.40839	4.96122							0.823594	3.33328	0.76743	4.45901							2.3257	1.25935	2.30309	5.75465		30.3	2.8	30	35.3	4	30	26.2	5.7	30				26	2.1	30
					3.65378	2.59657	2.3784	2.12428							0.961399	3.5827	0.540624	1.72848							3.98748	0.688172	1.96189	1.91748		30.7	3.7	30	37.7	9.3	30	26.8	2	30				29.3	2.6	30
					5.44022	3.43638	2.31029	3.09765							1.09573	4.35437	1.02276	1.89549							3.02477	3.0658	2.32127	1.0823					36	4	30	27	2.6	30				21.9	1.1	30
					7.2642	3.60963	2.13973	3.46595							0.375334	3.16897	1.79598	1.45488							1.46751	1.26645	2.18182	1.10883					59.2	11	30	25.4	2.3	30				25.1	1	30
					7.3563	2.86695	1.39456	5.48942							0.646238	3.30462	0.56397	1.90721							1.58743	8.44535	2.94814	4.67047					37.6	1.8	30	28.7	3.4	30				28.1	1.3	30
					5.0009	7.45265	1.74875	6.17266							2.2983	2.53181	0.653966	0.829875							1.33546	1.49829	2.72389	3.33847					30.6	0.1	30	26.3	2.3	30				25.1	1	30
					4.88197	4.74865	1.58049	7.60209							2.9958	4.35116	1.5853	1.34711							3.23429	2.4046	4.01021	1.47614					35.1	1.8	30	26.9	2	30
					3.09218	2.0148	2.03262	3.30044							2.34438	3.49802	1.17392	1.53892							8.55065	1.87622	3.94552	1.54185
					3.86099	3.63998	1.43527	10.7048							5.17739	2.92308	0.642033	1.25024							5.77805	1.78388	2.34281	0.806106
					6.5717	3.94203	1.61882	3.18069							3.11716	2.55679	1.33777	3.00549							2.18228	6.80827	4.3251	1.68584
					3.2154	2.97504	1.31839	4.12175							2.13993	1.38785	1.90408	2.61653							3.88223	2.54292	2.68454	1.25917
					3.62451	5.19062	0.810855	8.0941							1.67357	2.12584	2.35914	1.51272							1.03941	1.01304	3.8617	3.62565
					4.6847	11.8299	1.56461	5.45322							1.91418	11.2171	1.35571	1.44864							2.34464	1.08992	2.8333	2.28402
					5.64222	2.97564	1.78774	11.7806							1.56886	10.7757	2.52903	2.01526							3.99335	3.51351	3.13131	1.9786
					9.29779	6.02192	1.32793	6.87694							3.59115	10.7757	1.2581	2.41597							2.40923	3.05032	2.67809	2.84772
					8.61631	7.59906	2.20113	4.44442							2.98407	5.17447	1.97446	0.971079							1.82844	1.67373	2.89547	2.11744
					4.30506	8.95436	1.21469	4.28401							2.9787	4.76398	0.744729	1.19089							1.92037	6.43037	2.70398	3.61083
					7.19412	5.92372	1.27008	10.7129							2.8432	6.32793	1.44848	0.953221							3.64436	1.58227	2.46388	1.96233
					4.74527	4.05141	2.0905	5.2802							1.40719	4.94148	1.78001	1.31409							2.37914	3.83232	1.36335	1.32611
					5.97596	3.33778	0.816246	4.8947							1.44844	4.29488	1.04048	1.12852							1.3475	1.46365	2.15719	2.47576
					4.12568	2.11602	4.88489	2.46016							1.66435	3.60812	0.909547	1.1494							2.56757	2.91766	1.84431	2.41845
					3.78041	4.12489	3.76973	7.05163							1.733	3.2692	1.27296	2.11149							2.59719	2.29042	2.55994	1.74576
					4.65198	6.44162	3.60427	5.30582							2.76502	3.21475	1.95044	4.39685							1.54726	6.56701	1.99353	1.41499
					10.0885	1.7138	3.34782	3.94087							2.11181	3.81937	2.01454	1.45316							1.26246	2.43319	2.92012	1.27946
					2.91303	10.3111	3.16044	6.50616							2.51067	2.85621	0.573636	0.73463							1.60933	7.23811	3.49224	2.41117
					6.34857	5.74253	3.00112	7.38976							4.21971	2.91296	0.679847	1.25782							1.1503	1.74811	3.94819	2.84428
					11.383	3.25497	2.99684	12.2851							2.15196	4.15426	0.616066	1.46232							1.01677	3.31347	3.757	2.12517
					4.32255	3.62312	1.70082	7.1212							2.65702	3.75153	0.793835	0.775566							3.17592	1.19292	2.11473	3.57672
					5.50541	3.87044	1.85964	3.72835							1.51222	4.44614	0.708012	1.26618							2.45424	1.69662	1.57549	2.10521
					4.22387	3.40647	1.50153	2.60211							2.34276	2.55663	1.01299	1.17893							5.15071	7.2902	3.12966	5.90855
					13.6944	6.04543	1.14655	4.06985							2.09107	2.70761	1.03066	0.609006							1.05336	1.31648	1.56299	1.73847
					2.5056	3.94958	1.09081	10.0988							2.42429	1.45521	0.918246	0.778613							1.30041	1.45453	2.09423	5.58778
					4.46751	2.55789	1.28191	2.64888							1.85384	2.08794	1.53224	0.919386							2.60604	4.56949	2.64522	3.69555
					3.67793	1.35353	1.44188	2.9533							1.58635	3.10013	0.623873	1.61938							1.4662	0.693192	3.68189	3.97119
					2.64227	2.04117	1.25279	2.23869							2.01003	3.2132	0.76887	1.58324							0.880769	1.73396	2.20165
					3.23043	3.91733	0.81279	2.33895							2.66478	3.36735	0.586161	2.98529							2.06121	1.18159	1.47203
					3.2597	3.24979	0.984425	4.72764							6.45751	2.85694	0.590453	2.97051							2.92749	2.4424	2.59886
					1.4555	3.24766	1.25221	4.04949							6.11478	2.75423	0.648718	3.00702							1.39749	2.10833	3.00134
					5.21213	1.78433	1.17446	8.73633							1.59352	2.98423	0.692291	2.70196							2.17003		3.29665
					5.1618	2.16347	1.65145	10.6021							1.59362	1.43158		2.46299							5.32337		2.12945
					1.58056	2.68499	1.43309	9.60443							1.38467	1.28999		1.78819							1.48764		1.59541
					2.97319	3.13165	0.913662	5.78758							1.5859	2.72857		3.0157							2.218		2.0137
					2.99506	2.51416	1.04727	5.50564							1.15253	2.75014		3.8059							1.21035
					2.8891	4.98261	1.41138	2.94222							1.56713	5.04586		1.62933							1.73922
					1.14947	6.30753	1.02218	13.4684							1.9677	5.18821		2.18555							1.03553
					1.4012	5.72582	1.43535	2.72196							1.43128	6.38744		2.52556							2.31419
					1.96647	5.02839	1.065	19.4991							2.69748	8.34607		2.22376							3.94078
					1.72076	1.93721	1.53404	20.1531							4.35552	11.9016		2.76185							1.4539
					2.4144	4.80967	1.18039	6.52169							2.99824	5.58081		2.24094
					3.77756	1.46065	0.431241	19.8867							3.21902	5.16826		4.2836
					1.59534	3.51152	1.99483	8.93103							1.94962	4.04787		2.20028
					5.93342	3.40094	0.542114	8.18113							3.87895	3.75909		5.5872
					4.55823	1.99378	1.26115	5.126							1.73675	3.64221		1.62348
					7.16997	5.20015	0.54422	10.2266							1.89742	4.70775		1.06994
					2.66092	2.4483	1.29514	6.43312							1.64405	6.28638		1.83667
					3.0466	4.51621	0.931665	4.14927							2.13213	5.65236		1.87602
					2.91035	3.89529	0.916995	8.17614							3.19641	7.26998		2.79495
					1.72717	2.06246	1.54234	5.21982							2.06358	4.19322		2.32641
					5.77519	5.17078	1.34622	5.15009							6.34286	6.33372		1.09005
					4.44931	2.5825	0.826457	12.0533							4.0029	4.51385		2.03059
					4.85165	2.29945	0.808071	18.8227							4.18868	2.26639		3.55002
					10.1623	2.29115	0.962271	5.34528							4.68988	2.36583		3.55002
					2.33675	3.23886	1.25679	4.56791							3.04987	1.77808		0.61326
					8.33168	3.77894	1.95688	4.30732							4.77799	3.88233		0.750835
					8.58663	6.9133	1.11216	2.22797							2.53248	7.50319		1.49269
					2.94276	3.59743	1.5337	8.18956							2.99956	5.77136		1.28553
					2.19188	3.64272	1.10583	6.15345							3.65996	7.58774		0.570028
					2.72255	2.77081	1.1023	7.454							3.44287	6.1916		0.985809
					4.28743	3.23785	1.03463	3.68064							2.52155	2.43165		0.55503
					5.3099	1.66449	0.899929	3.83607							2.3794	1.64595		1.12219
					4.48235	2.70857	1.02767	8.07098							3.62422	1.92624		0.800279
					2.10925	7.4425	0.860909	5.51312							3.99013	1.89726		1.85806
					9.3682	6.51585	1.01029								3.24254	1.78725		1.85806
					2.24967	2.91251	1.23295								2.84104	1.89555		1.22912
					3.68492	4.47271	1.79239								2.22644	3.03289		0.800754
					3.34541	3.35162	0.724658								2.30155	2.44111		1.10681
					9.33377	3.52219	1.34026								2.03771	4.44163		2.04282
					6.96322	3.5595	1.62925								2.21059	4.60722		2.08488
					4.43297	4.88444	1.2011								7.64651	1.20015		2.24429
					8.69033	5.93009	1.47819								6.12789	2.85265		2.53445
					11.323	1.95763	5.17171								7.16831	5.7893		1.26172
					5.10663	5.08173	8.7236								6.18605	4.1883		1.25021
					4.40712	6.95405	1.30791								4.24402	3.59853		1.26241
					10.0208	7.88592	2.09598								3.62155	4.54431		0.785554
					5.69659	4.14263	1.27383								3.6475	2.70512		1.96246
					2.6698	3.35135	3.03536								3.67016	3.88859		1.61363
					7.56716	3.19737	1.49436								1.23334	3.42884		2.47102
					3.92203	4.25189	1.14862								1.68474	2.66858		2.72033
					7.18116	2.08629	3.55283								0.565955	3.0554		0.946502
					4.63596	2.69513	2.24574								0.809122	4.11772		1.40254
					3.35542	2.60096	2.20628								1.84167	3.00909		1.16301
					1.73637	3.10001	0.928966								1.84473	1.2662		1.16457
					3.25944	2.31737	0.685035								2.33912	2.73854		1.63372
					1.23832	4.00706	1.46937								1.35338	3.27641		1.5876
					6.47407	3.09013	1.21542								2.26113			1.53833
					1.46228	4.3476	1.32774								2.45981			1.11751
					3.51783	4.6114	1.83119								2.85743			2.72182
					4.47983	3.47805	1.86721								2.4807			2.80952
					2.59286	2.73788	1.11425								3.88291			3.06839
					1.74602	2.98157	1.36333								4.87809			2.38334
					3.73183	2.20851	0.826224								1.59242			1.44603
					2.68055	6.10959	0.980222								1.64268			0.993913
					4.32105	3.75051	1.18731								1.68228			0.918688
					2.51857	6.48193	0.789957								2.05298			0.663814
					3.11166	3.54508	0.761123								1.87291			0.832155
					7.60402	3.38288	1.10523								1.02642			2.65239
					5.43059	5.27298	2.32641								4.69764			1.86741
					10.6819	4.14125	1.73223								3.96236			1.97798
					5.99294	3.65071	1.52715								4.27036			2.18953
					6.13914	4.53032	1.08444								3.7357
					2.97133	3.4571	0.752387								1.46495
					5.32402	2.78382	1.1272								1.42498
					3.91074	4.05412	1.50731								1.07978
					3.13106	3.31404	1.13348								0.831758
					3.44274	3.70634	2.3134								1.42857
					5.24775	3.40858	1.10455								1.9114
					11.2147	4.86479	1.61959								0.935817
					8.10091	2.59816	1.16044								1.04385
					14.9114	4.01026	1.13535								2.89776
					4.66506	2.23015	1.10872								4.77618
					3.20391	2.5104	1.80488								4.23805
					4.79959	2.86353	0.788306								6.12014
					9.00153	2.75185	0.912255								5.32511
					13.1058	2.58399	1.46481								2.57616
					5.8237	20.2445	0.777872								1.55912
					4.10723	1.83252	1.11968								2.29338
					6.27942	2.64089	1.16482								3.34909
					3.87128	1.92892	1.47041								1.30279
					5.50509	1.13228	1.35456								0.878723
					12.6479	2.14014	0.738617								1.16337
					6.88322	1.61019	1.71359								1.72708
					8.52721	1.48396	0.803663								1.79179
					8.00748	1.07725	2.09776								1.63132
					10.3191	0.98955	1.86216								1.36948
					6.2838	1.18054	0.757279								1.43317
					5.51741	1.72485	1.14327								4.63706
					4.86424	1.75463	1.31814								5.97652
					6.09107	3.59371	0.804146								1.57982
					6.1675	4.08654	1.43208								1.22575
					7.27024	1.31177	0.821087								1.39207
					5.44742	2.25249	1.08432								1.27986
					7.18631	3.8014	0.917877								3.86635
					6.46377	3.0478	0.912789								3.91069
					12.2575	3.18131	0.984242								1.25594
					12.7534	3.28565	1.54277								1.06096
					8.76773	2.2679	1.05305								0.692065
					3.95967	3.59801	0.811266								1.12289
					5.67942	2.19533	1.29799								1.31175
					12.6854	3.30616	0.89436								0.983255
					7.50076	3.45411	1.16834								0.813282
					7.75546	3.70705	1.4311								1.03297
					7.83756	1.15033	0.960628								1.04001
					6.60224	2.95241	0.818914								0.861215
					2.82669	3.10216	0.571453								1.34946
					5.7608	2.68038	0.694866								0.706973
					11.2723	1.68197	1.07082								2.5866
					7.68008	2.62541	1.1243								3.19629
					6.44464	4.11438	0.96255								3.77568
					5.28672	3.00949	0.818398								1.9587
					6.70431	4.74727	0.787141
					9.4917	3.25779	1.00575
					4.64056	3.38086	1.02436
					7.89018	1.97438	0.660954
					5.69728	2.02478	0.87244
					1.59702	3.61796	1.15804
					3.42279	2.61281	1.71256
					6.85937	2.15944	1.35041
					2.45876	0.912787	0.805147
					8.53281	1.06247	1.74794
					2.66073	2.56791	1.71584
					3.41987	1.33998	1.44913
					4.5581	2.30181	1.62809
					2.46737	2.28981	0.910617
					1.8537	2.00804	0.912591
					3.11078	2.64821	1.24871
					3.15408	3.32485	1.11978
					3.02768	2.99164	2.74731
					3.96538	2.32557	2.49942
					2.43411	3.71025	1.47684
					4.06536	3.4292	1.50461
					2.70109	3.59852	1.01843
					2.72183	3.31707	0.919238
					1.70779	6.01471	0.811563
					4.39244	4.93607	1.01707
					3.77509	4.30251	1.59499
					2.97058	2.34716	1.08067
					4.22664	7.393	0.911248
					2.05299	2.03525	1.09124
					2.53064	1.13138	1.24255
						1.66706	1.32526
						1.85723	1.13463
						2.11649	1.53335
						1.81105	1.27721
						1.18087	1.26521
						3.17478	0.663155
						4.63873	1.60946
						4.61179	0.923936
						2.47843	0.860761
						7.07223	1.08409
						1.27065	0.923486
						2.85211	1.36408
						4.33716	0.748562
						7.75491	0.879737
						6.17397	1.13265
						3.792	1.19379
						4.3953	0.952957
						3.50644	0.743363
						3.22342
						2.25039
						2.18003
						2.74315
						1.87103
						5.66122
						6.59403
						3.58453
						2.62297
						4.79343
						4.44572
						3.48859
						4.99568
						1.98953
						5.77933
						2.79166
						2.01442
						2.32436
[truncated: 182 more columns]
