# Supplementary material for: Cell wall synthesis and remodelling dynamics determine division site architecture and cell shape in Escherichia coli
Source: Nat Microbiol. 2022 Sep 12;7(10):1621–34. doi: 10.1038/s41564-022-01210-z (PMC9519445; doi:10.1038/s41564-022-01210-z)
Supplement: Source Data Extended Data Fig. 10 — Numerical data. [file 41564_2022_1210_MOESM21_ESM.xlsx]

## Sheet: Sheet1
S10b													S10c					S10d					S10f									S10g
loglog fit (alpha)													cell length (µm)					cell width (µm)					Directional MreB filaments per µmˆ2									wildt type
wt	ftsL*	ftsN-ΔSPOR	∆envC	wt early	ftsL* early	ftsN-ΔSPOR early	∆envC early	wt late	ftsL* late	ftsN-ΔSPOR late	∆envC late		wt	ftsN-ΔSPOR	ftsL*	∆envC		wt	ftsN-ΔSPOR	ftsL*	∆envC		wt	ftsL*	ftsN-ΔSPOR	∆envC	wt + SulA	ftsL* + SulA	ftsN-ΔSPOR + SulA	∆envC + SulA		width (µm)	| invagination curvature (1/µm) |	Best-fit values	linear regression
1.93115	1.74039	1.86524	1.36713	1.56928	0.708476	0.674739	1.55468	1.51875	1.38163	1.60222	0.667992		3.0996	6.895	3.3831	8.038		0.9012	0.9189	0.885	0.9123		1.28655	0.827092	1.13987	0.679703	1.59905	2.62565	2.05758	1.73182		0.991	0.173806	Best-fit values
1.52783	0.796171	1.81655	1.84099	1.74074	1.92771	1.83592	1.52124	1.04651	1.84179	1.26052	1.81756		2.7184	4.305	4.3745	8.056		0.8394	0.8548	1.1713	0.9155		2.04098	0.720801	2.09526	0.899897	2.88586	1.34653	2.09245	1.28497		0.9059	0.0585351	Slope	-0.7685
1.74757	1.69212	1.61627	1.11011	1.31614	1.91367	1.82255	1.14822	1.75133	1.91051	1.81683	1.80432		2.8776	5.044	2.024	5.802		0.8316	0.8818	0.9475	0.8616		1.69962	0.575873	1.32248	0.611847	2.04005	2.77889	2.06257	2.23523		0.7089	0.528948	Y-intercept	1.019
1.42463	1.41394	1.18538	1.64054	1.11985	1.64703	1.5686	1.49178	1.66568	1.42395	1.60907	1.55291		2.646	3.466	2.4393	10.288		0.8885	0.8682	0.8873	0.862		1.67572	1.14126	1.82304	0.397149	1.50832	2.25036	2.07086	1.41734		1.0441	1.48905	X-intercept	1.327
1.28063	2.02042	1.14893	1.89349	1.92925	1.24465	1.18538	1.544	1.57329	1.84668	1.4789	1.17353		2.0402	4.659	2.5086	5.613		0.8038	0.8327	0.8698	0.9152		0.756789	0.460574	2.43767	0.899927	1.82589	1.30021	1.38282	2.01043		0.9357	0.332533	1/slope	-1.301
1.69162	0.915108	1.37825	1.93693	1.28012	2.02081	1.92458	1.48875	1.45119	1.40754	0.940999	1.90533		2.9528	3.714	2.7473	7.194		0.8159	0.9797	0.8732	0.9507		1.49193	0.745119	1.76367	1.2977	1.97183	2.06033	1.93326	1.93326		0.8316	0.245002
1.46942	1.7134	1.82324	1.03257	1.53223	1.92603	1.83432	1.88286	1.44281	1.73601	1.23601	1.81597		2.2152	9.965	3.0109	6.009		0.8474	0.8365	0.9239	0.8803		1.01227	1.42295	1.67526	0.564613	2.98955	1.55936	2.25823	1.11602		0.7211	0.506434	Std. Error
1.57174	1.9042	1.83332	1.90658	1.62255	1.83156	1.74434	1.64137	0.994183	1.89397	1.81975	1.7269		2.3623	4.951	1.9761	8.812		0.9268	0.923	1.0154	0.859		1.24303	0.856841	2.10634	0.799152	0.130156	0.525777	2.29707	0.763888		1.0092	0.593875	Slope	0.08203
1.57536	1.77727	1.46545	1.06186	1.5993	1.68716	1.60682	1.1602	1.66376	1.26018	1.55994	1.59076		2.4243	4.163	2.9605	5.595		0.9021	0.8858	0.981	0.9239		1.17744	0.370292	0.874051	1.18915	1.83805	2.27334	1.85944	2.43778		0.7125	0.545337	Y-intercept	0.06711
1.27002	1.92599	1.74597	1.6902	1.51436	0.913945	0.870424	1.82052	1.58239	1.65796	1.76244	0.86172		2.1458	9.826	3.7929	4.229		0.8967	0.8844	0.8586	0.955		0.921769	0.567401	2.0142	0.517006	0.370818	2.46288	2.27441	1.27629		1.0353	0.110697
1.66116	1.13154	1.98983	1.96247	1.73045	1.58287	1.5075	1.29156	1.49462	1.49515	1.38658	1.49242		4.0655	9.671	2.6645	6.643		0.8417	0.8229	0.8527	0.8739		0.922527	0.155434	2.72039	0.493479	1.56771	2.29163	2.46435	1.30235		0.8082	0.496732	95% Confidence Intervals
1.71928	0.977899	1.90654	1.27997	1.39166	1.67994	1.59994	1.25233	1.37863	1.24347	1.99851	1.58394		3.1877	7.189	3.2854	6.109		0.8552	0.901	1.0257	0.8232		1.37985	0.607863	0.967279	0.452906	2.61139	1.85731	2.47709	2.5094		0.813	0.338333	Slope	-0.9296 to -0.6074
1.4143	1.74814	1.82776	1.73489	1.48995	1.79418	1.70874	1.30264	1.59469	1.65762	1.76997	1.69166		2.1448	7.515	1.7892	10.415		0.8005	0.8686	0.97	0.9877		1.12222	0.404105	0.982876	0.745686	1.41909	3.64651	3.05625	2.66256		0.8692	0.423234	Y-intercept	0.8876 to 1.151
1.32322	1.68064	1.87937	1.22721	1.45419	1.92167	1.83016	1.1264	1.09883	1.71946	1.62679	1.81186		2.2213	4.763	2.907	6.229		0.8696	0.8462	0.8627	0.9324		3.39099	0.910465	1.8905	0.754902	2.33615	1.1792	1.88783	1.71432		0.7243	0.423994	X-intercept	1.234 to 1.467
1.78856	1.82841	1.87151	1.18763	1.51477	1.32063	1.25774	1.50077	1.8389	1.28155	1.0351	1.24517		3.3325	8.688	1.9192	8.894		0.8162	0.8361	0.989	0.8786		2.33158	0.59009	1.74185	1.50568	1.5455	2.13128	1.85944	1.54162		1.0033	0.344209
1.82328	1.30255	1.88281	1.36586	1.80977	1.40795	1.34091	1.57332	1.74896	1.66201	1.35961	1.3275		3.2799	6.332	1.612	7.401		0.8907	0.9082	1.0587	0.8833		0.570938	0.239053	3.5905	1.00412	3.19872	3.69882	1.8545	1.49936		0.7587	0.522919	Goodness of Fit
1.40843	1.90766	1.84603	1.51835	1.59868	1.8097	1.72352	1.26758	1.65195	1.26678	2.00173	1.70629		4.4165	6.047	2.4783	7.169		0.8429	0.9123	1.0387	0.8889		0.460569	0.583603	1.65956	0.283531	1.33699	1.46522	1.19319	2.21096		0.9774	0.0661625	R squared	0.1347
1.16497	1.78671	1.41416	1.02761	1.66659	0.602205	0.641002	1.84668	1.52375	1.56241	1.71594	1.85486		2.6422	4.382	3.1082	4.868		0.8614	0.8993	0.9133	1.0358		2.22754	0.236	2.37093	0.94844	2.79167	1.32261	2.04541	3.45		0.7377	0.708192	Sy.x	0.2448
1.59534	1.92123	1.90149	1.89559	1.88884	1.63856	1.74412	1.40754	1.55824	1.70457	1.16391	0.80228		2.9478	4.64	2.2009	7.641		0.867	0.7972	0.8646	0.9356		2.63634	1.72867	1.20534	0.595717	3.35428	3.30054	1.8547	3.38618		0.8839	0.339962
1.1619	1.43332	1.54117	0.877181	1.91047	1.62662	1.73142	1.73601	1.07372	1.13416	1.25695	1.90844		2.9235	4.44	1.9918	7.381		0.823	0.8416	0.9116	0.8901		0.676653	0.856841	1.20037	1.44892	3.13016	0.92817	2.29707	0.596564		0.8295	0.366256	Is slope significantly non-zero?
1.84635	1.18705	1.71956	1.96528	1.5889	1.39998	1.49017	1.89397	1.79687	1.49216	2.17858	1.62703		2.9335	8.854	2.0098	10.712		0.8531	0.9017	1.002	0.8335		2.34828	1.99818	3.14176	0.671959	2.14728	2.11037	1.85944	3.9881		0.7403	0.556933	F	87.77
1.26337	1.22978	1.79208	1.90084	1.47467	1.05795	1.12611	1.26018	1.70898	1.34563	1.68952	1.63056		2.8942	4.573	2.2033	4.097		0.8565	0.8606	0.9899	0.9211		2.27428	1.61775	1.17919	0.663834	1.12478	3.78529	1.91844	1.24647		0.8954	0.0172192	DFn, DFd	1, 564
1.56997	0.943163	1.67871	1.96827	1.52645	1.71769	1.82835	1.17004	1.61419	1.58101	1.17696	1.48556		2.9136	3.454	2.5974	7.331		0.9669	0.8161	0.9651	0.9468		0.894628	0.583603	0.659558	0.797706	2.01718	0.79691	0.510529	2.21096		1.0462	0.152101	P value	<0.0001
1.73564	1.28793	1.39728	1.98542	1.84235	1.63713	1.7426	1.76978	1.48892	2.02086	1.1848	1.81007		1.9996	7.334	3.8279	6.158		0.8589	0.9259	0.8937	0.8906		1.66653	0.0911631	1.53286	0.0894864	1.35651	1.08	1.48899	0.879353		0.7868	0.3934	Deviation from zero?	Significant
1.84282	1.49273	1.72129	0.954093	0.892278	1.55683	1.65713	1.03212	2.15901	1.80571	1.18071	2.01603		2.2197	9.406	3.2507	7.466		0.8024	0.8747	1.0017	0.8852											0.8329	0.62019
1.76623	1.33632	1.78825	1.25512	1.08936	1.43409	1.52648	1.48743	0.989686	1.49515	1.82736	1.67586		2.5973	3.856	3.5157	5.522		0.9657	0.864	0.8035	0.9379											0.6942	0.65148	Equation	Y = -0.7685*X + 1.019
1.50562	1.6551	1.44415	1.69758	1.36372	0.776853	0.826903	1.23976	1.97279	1.6358	1.3835	1.39596		2.7542	2.833	2.7884	8.146		0.8664	0.8543	0.8527	0.9418											0.7356	0.735034
1.82989	1.87063	1.43244	1.76342	1.65628	1.34544	1.43212	1.49496	1.60256	1.33716	1.81259	1.35541		2.2582	11.486	2.4601	6.512		0.826	0.7857	0.8502	0.9925											0.7054	0.690207	Data
1.29886	1.01722	1.76076	1.86845	1.43903	1.42795	1.51994	0.954241	1.48525	1.26498	1.19492	1.20002		2.6775	3.728	2.1835	3.808		0.8324	0.9034	0.9316	0.9037											0.9616	0.132405	Number of X values	566
1.50768	2.01729	1.77845	1.76975	1.11099	1.52505	1.62331	1.65821	1.16412	1.67518	1.93671	1.89537		2.1406	7.092	2.1512	7.481		0.8235	0.7945	0.8489	0.9096											0.8481	0.524517	Maximum number of Y replicates	1
1.9179	1.75675	1.11985	1.73768	1.59371	1.63342	1.73865	1.5973	1.37067	1.56368	1.94845	1.37984		3.0406	5.518	2.5097	7.225		0.8356	0.8272	0.9554	0.9486											0.6516	0.520779	Total number of values	566
1.08802	1.59302	1.91797	0.916088	1.51788	1.12254	1.19486	1.5632	0.942917	1.85867	1.70813	1.44364		4.6399	5.101	3.1028	11.606		0.8435	0.8368	1.0126	0.958											0.8106	0.133437	Number of missing values	0
1.85502	1.77532	0.865828	1.06788	1.88265	1.19676	1.27386	1.58062	1.58071	1.15117	1.3277	1.09709		2.4495	3.411	3.9089	9.787		0.8212	0.8623	0.8598	0.996											0.7288	0.787104
1.4898	1.92389	1.66623	1.70848	1.54775	1.53824	1.63735	1.25884	2.11928	1.1813	1.29163	1.63405		2.9379	5.742	1.8439	6.382		0.8794	0.8726	0.7977	0.9018											0.6939	0.541242
1.48568	1.64961	1.15754	1.36212	1.92843	0.714559	0.717586	1.56162	1.56935	1.45979	2.10181	1.7916		2.094	3.991	2.2247	9.253		0.8296	0.8499	0.9683	0.8567											0.857	0.575508
1.7845	1.92371	0.975872	1.10389	1.72466	2.07459	1.92771	1.65919	1.32417	1.80543	1.80173	1.60574		1.9962	7.037	1.8661	10.978		0.7915	0.8982	0.9715	0.9485											0.9091	0.186016
1.29395	1.88769	1.23896	1.16224	1.48375	1.27378	1.74162	1.89375	1.51495	1.63333				3.9502	2.795	2.1531	10.157		0.9029	0.8625	0.9602	0.8809											0.7268	0.401417
1.58689	2.02422	1.62413	1.68791	1.51257	1.36491	1.31684	1.56198	0.865235	1.57891				2.0828	3.739	3.0214	5.008		0.8888	0.9208	0.8698	0.8501											0.7694	0.720869
1.54233	1.87286	1.43552	1.49346	1.78585	1.90063	1.23721	0.970779	1.76041	1.01189				2.188	6.499	2.8703	7.482		0.8335	0.8566	0.9891	0.8177											0.7118	0.688256
0.757292	1.0312	1.93758	1.70669	1.90273	1.43729	1.61571	1.35614	1.70862	1.36654				2.136	7.191	3.2232	5.029		0.8362	0.9022	0.9583	0.8458											1.0099	0.262574
1.81109	1.4462	1.314	1.2475	1.55661	1.7543	1.7426	1.41169	1.09525					3.4489	10.36	3.0549	3.836		0.896	0.9104	0.9974	0.9622											0.7657	0.496527
1.92239	1.62253	0.701294	1.41999	1.83161	1.73998	1.69702	1.58625	1.38489					3.551	3.04	2.8393	6.757		0.8248	0.8034	0.8962	0.9001											0.7356	0.60206
0.952745	1.78395	1.10968	1.72506	1.19405	1.60281	1.73719	1.18272						2.558	3.449	2.1804	6.569		0.8663	0.8097	1.0155	0.9115											0.7235	1.00066
1.84126	1.28456	1.64153	0.756846	1.856	0.985671	0.826903	1.28432						2.3282	4.899	2.2934	5.639		0.7334	0.8708	1.0274	0.9872											0.6979	0.615226
1.72033	1.8776	1.79713	1.56583	1.72866	1.66201	1.58287	1.30651						2.8111	4.668	3.2827	9.479		0.7737	0.8367	0.7768	0.9782											1.0248	0.271966
1.98102	1.3889	1.74928	1.77989	1.85951	1.35818	1.87474	1.33096						2.1595	5.941	2.1857	10.524		0.8755	0.9117	1.03	0.8875											0.7137	0.31842
1.67097	1.11025	1.7596	1.94422	1.77451	1.88884	1.62331	0.939013						4.3364	3.952	2.4227	3.783		0.9019	0.8649	0.8834	0.8841											0.7325	0.627696
1.95969	1.69241	1.13381	0.839053	1.75138	1.91427	1.46482							2.3664	7.084	2.6238	9.517		0.8271	0.8019	0.9409	0.9805											0.8678	0.337774
1.00412	0.973558	1.66554	1.32075	1.73649	1.54971	1.19486							2.2721	11.666	3.5395	8.511		0.8682	0.8792	0.8193	0.9853											0.7176	0.776112
1.90627	1.73238	1.79147	1.17199	1.856	2.08442	2.02369							2.7234	5.109	2.4913	3.769		0.8538	0.9859	1.0095	0.9544											0.9253	0.210684
1.93277	1.79435	1.81744	1.71817	0.899447	1.54856	1.1957							5.998	6.545	2.1827	11.667		0.9229	0.8365	0.9184	0.8879											1.008	0.0914954
1.5891	1.87386	1.85671	1.82076	1.72866	0.632315	0.633734							3.3888	5.526	2.1105	7.334		0.9301	0.8422	0.9476	1.0027											0.9353	0.157562
1.68666	1.52696	1.75871	0.947222	1.46006									2.2287	5.114	2.5794	6.188		0.8712	0.8274	0.8962	0.8872											0.762	0.343486
1.71632	1.80397	1.46968	1.87284	1.85951									2.5976	3.702	2.6368	10.997		0.9827	0.8854	0.9892	0.9041											0.8246	0.608935
1.78359	1.60637	1.97753	1.8222	1.62142									2.7657	3.101	2.807	8.908		0.8622	0.8724	0.895	0.9243											0.8829	0.160959
1.65314	1.37081	1.78582	1.75026	1.77451									3.8785	3.758	2.1637	9.012		0.8432	0.8394	0.7282	0.9258											0.7297	0.870588
1.7559	1.76397	1.82267	1.92732	1.20453									3.1064	6.13	4.1752	4.574		0.847	0.9148	0.8523	0.9361											0.9992	0.189848
1.65456	1.64087	1.88085	1.75863	1.22121									2.1881	9.898	2.8317	6.292		0.842	0.8641	0.893	0.9498											0.8559	0.413466
1.87226	1.18329	1.6977	1.80117	0.965066									2.8097	10.42	3.2503	11.27		0.8335	0.9052	0.8762	0.9752											0.7911	0.494133
1.87775	1.35325	1.79747	1.97522	1.29306									2.2003	3.422	2.3827	8.543		0.8972	0.8751	0.8185	0.9225											0.7494	0.658319
1.87593	1.74294	1.93164	1.54981										2.1821	9.236	1.9685	5.998		0.8181	0.872	0.9382	0.9022											0.7524	0.750664
1.11215	1.88718	1.12284	1.75219										4.2408	8.97	2.1008	9.0854		0.8805	0.8682	0.9951	0.8745											0.7554	0.692063
1.76267	1.48488	1.88905	1.44167										2.696	3.89	2.2749	3.539		0.8704	0.8846	0.976	1.0216											0.7433	0.831352
1.8038	1.33458	1.65679	1.49242										2.3806	5.164	2.311	9.8175		0.8386	0.8628	0.9034	1.009											1.0908	0.104046
1.68725	1.95272	1.98175	2.0043										3.4115	5.144	2.3548	9.7366		0.8454	0.8893	0.9899	0.9298											0.9009	0.608454
1.42653	1.81271	0.873842	1.2112										2.547	6.609	2.5154	5.8796		0.8256	0.8941	1.0956	0.8871											0.8612	0.537919
1.41931	1.40529	1.66853	1.30531										2.1445	5.634	2.649	5.8592		0.8013	0.8695	0.9063	0.8689											1.0222	0.214662
1.3491	1.50225	1.37212	1.92982										4.3711	6.378	2.1618	8.4818		0.877	0.8257	0.9661	0.9215											0.9245	0.276639
1.51684	1.75922	1.57551	1.66675										2.0052	6.083	2.1352	7.2759		0.8201	0.8929	0.8307	0.9198											0.9951	0.205144
1.78954	1.41638	1.14706	1.18285										3.0287	7.982	2.668	6.4135		0.9189	0.863	1.2026	1.0161											0.8912	0.472336
1.48714	1.91217	1.7122	1.71996										3.4014	3.373	2.7071	5.3778		0.909	0.8421	0.8993	0.8933											0.8735	0.329242
1.20641	1.91774	1.85583	1.65398										2.3318	4.76	3.5495	6.1565		0.9263	0.7789	0.9996	0.8808											0.9487	0.550976
1.91893	1.87823	1.1314	1.06105										2.6503	4.403	2.4376	4.8047		0.8355	0.8948	0.8845	0.8985											0.7714	0.477081
1.80871	1.86808	1.85974	1.23595										3.2881	3.676	1.8877	6.0566		0.8546	0.8692	1.0641	0.8186											0.7932	0.683372
1.64549	1.68066	1.9273	1.30276										2.0015	4.306	3.271	6.8738		0.8888	0.7972	0.8123	0.8874											0.8888	1.56634
1.11655	1.41954	1.5507	1.41116										3.1029	3.158	1.8381	4.6439		0.9872	0.8826	0.9175	0.9027											0.7176	0.527712
1.86084	1.68458	1.43594	1.60718										2.0675	3.678	2.3709	5.6585		0.8256	0.8673	0.8719	0.8749											0.991	0.218782
1.92236	1.49823	1.6052	1.50311										2.2899	3.553	3.3672	5.8181		0.8618	0.9216	0.9919	0.97											0.9059	0.136582
1.13326	1.11256	1.96162	1.29728										2.6569	4.8881	2.7967	6.1126		0.809	0.8731	0.9943	0.9573											0.7089	0.736165
1.11975	1.69117	1.11734	1.8167										2.7502	6.2486	2.8576	6.3556		0.8514	0.8659	0.9819	0.9115											1.0441	1.82637
0.997564	1.06546	1.52192	1.97011										1.9576	6.1058	2.101	6.4849		0.8694	0.9004	0.9069	0.991											0.9357	0.274952
1.35237	1.63374	1.37621	1.62462										3.2257	6.6833	2.8682	3.9165		0.8307	0.879	0.9391	1.0479											0.8316	0.296178
1.71176	1.27307	2.00386	1.50295										2.168	3.1353	2.12			0.8898	0.8562	0.9191												0.7211	0.565231
1.50942	1.86925	1.93915	1.2577										2.2147	6.5398	3.1003			0.8475	0.8838	0.8451												1.0092	0.506153
1.6576	1.74789	1.65983	1.01659										3.6899	8.7253	2.8035			0.8335	0.9076	0.8899												0.7125	0.492173
1.88294	1.70138	1.17568	1.86288										3.0263	3.7225	2.9009			0.9328	0.8746	0.9026												1.0353	0.0923806
1.15625	1.32331	1.89222	1.56671										3.0242	6.3387	2.8031			0.8968	0.8963	1.1142												0.8082	0.600555
1.46896	1.80411	1.65794	1.33178										2.5286	5.5336	2.0243			0.8376	0.8568	0.917												0.813	0.336457
1.77462	1.36812	2.00339	1.88877										2.0964	9.0884	2.2649			0.817	0.8565	0.9752												0.8692	0.359046
1.89322	1.52901	1.07961	1.46073										3.8575	9.0572	3.7997			0.8458	0.8778	0.8898												0.7243	0.909832
1.43331	1.15979	1.70927	1.70743										2.325	8.7268	2.8243			0.8436	0.8414	0.9214												1.0033	0.189083
1.69854	1.54258	1.88994	1.93586										2.1281	3.8201	3.0751			0.8545	0.8598	0.8241												0.7587	0.530506
1.43757	1.09762	1.76816	1.46255										3.6156	9.2152	2.2299			0.9098	0.8948	0.8702												0.9774	0.651851
1.48305	1.19183	1.15808	1.29113										2.0925	8.0558	2.4729			0.8307	0.8649	0.8836												0.7377	0.771748
1.3313	1.42832	1.55297	1.47158										2.5876	4.7012	2.4293			0.8421	0.8828	0.8339												0.8839	0.252931
0.943409	1.74514	1.70931	1.01261										3.8333	4.1318	2.0017			0.8305	0.8625	0.8258												0.8295	0.59724
1.95993	1.93203	1.72796	1.45939										2.4177	7.2893	1.5448			0.9387	0.8906	0.8506												0.7403	0.635519
1.55748	1.0932	1.71514	1.91047										2.8367	4.9504	3.0255			0.8527	0.7938	1.044												0.8954	0.133621
0.781508	1.87522	1.68509	1.32313										2.7043	7.129	3.5884			0.8943	0.89	0.8578												1.0462	0.0587481
1.81964	1.64237	1.43224	1.65198										3.0899	4.5182	1.7528			0.8164	0.8189	0.8746												0.7868	0.525946
1.8575	1.97938	1.61371	1.61729										3.5692	3.5159	2.7278			0.8681	0.8796	0.7595												0.8329	0.591359
1.93306	1.84096	1.79488	1.4177										3.8386	3.5769	1.9257			0.8304	0.8833	0.8735												0.6942	0.462444
1.96201	1.98124	1.64942	1.90409										2.8431	7.5739	2.3808			0.8711	0.7719	0.852												0.7356	0.780302
1.33817	1.46726	1.61882	1.70969										3.4444	6.4851	3.1619			0.8716	0.8951	0.9382												0.7054	0.424868
1.67224	1.90052	1.8154	2.00659										2.1714	7.1244	3.603			0.8508	0.8576	0.9228												0.9616	0.0976394
1.6618	0.948555	1.86087	1.26801										3.7761	4.89	1.8673			0.8517	0.9151	0.8517												0.8481	0.474936
1.80716	1.37766	1.61586	1.94906										2.7611	8.209	2.566			0.9099	0.886	0.9825												0.6516	0.494214
1.64207	1.69717	1.60723	1.96304										1.9927	4.708	2.6818			0.9082	0.8688	0.7589												0.8106	0.788776
1.97349	1.89127	1.10751	1.54179										2.9697	5.199	1.852			0.8625	0.9468	0.8926												0.7288	0.62845
1.1491	1.86329	1.36321	1.65393										2.3827	3.828	3.3796			0.9673	0.8091	0.804												0.6939	0.62451
1.47834	1.3035	1.93511	1.72105										4.9173	6.986	1.5697			0.8623	0.9099	0.8357												0.857	0.465417
1.84663	1.49665	1.6947	1.77306										2.3567	3.888	1.9393			0.8886	0.8389	0.8371												0.9091	0.106295
1.5126	1.46081	1.38316	1.48477										2.3889	10.153	2.3408			0.9234	0.9596	0.9432												0.7268	0.639584
0.676919	1.86607	1.72651	1.3868										2.0166	5.507	3.2912			0.8711	0.9164	0.9574												0.7694	0.507212
1.92419	1.77823	1.29762	1.43946										3.0415	4.117	2.3749			0.8048	0.9558	1.0465												0.7118	0.726584
1.05592	1.40442	1.10838	1.68875										3.4832	4.72	3.2529			0.8631	0.8808	0.8652												1.0099	0.170129
0.730289	1.31088	1.59822	1.50735										2.5788	5.173	3.0396			0.8287	0.9393	0.9925												0.7657	0.656146
1.84925	1.85407	1.63052	1.62864										2.7996	6.852	2.3135			0.8523	0.8872	1.0415												0.7356	0.773512
1.50598	1.90158	1.01554	1.42844										2.1893	4.987	2.5578			0.7997	0.9022	1.0393												0.7235	0.567113
1.86176	0.712346	1.95643	1.62256										2.2273	4.189	2.7582			0.8278	0.8287	0.9051												0.6979	0.557783
1.71743	1.12806	1.85951	1.94637										3.0606	7.674	2.799			0.7537	0.8021	0.8172												1.0248	0.122976
0.827279	1.04978	1.07349	1.86683										3.2246	5.952	2.7308			0.8474	0.9208	0.9096												0.7137	0.323361
1.76138	1.91022	1.73977	1.36891										4.0871	2.375	3.2356			0.8327	0.8045	0.8889												0.7325	0.637275
1.68594	1.58689	1.71524	1.99044										2.2066	9.471	1.9617			0.8513	0.909	0.8837												0.8678	0.621478
1.89177	1.37701	1.82381	1.48227										2.466	3.857	2.4485			0.8663	0.7656	0.8757												0.7176	0.556416
0.903534	0.888364	1.54625	1.82282										2.1985	5.213	2.3229			0.8655	0.9123	0.982												0.9253	1.34738
0.91218	1.82882	1.25324	1.74012										2.0614	4.152	3.9316			0.8174	0.7386	0.8769												1.008	0.176012
1.52472	1.72885	1.9596	1.75859										2.76	2.739	4.0715			0.9175	0.8076	1.0177												0.9353	0.0316563
1.45564	1.08645	1.91367	1.65266										2.3617	4.441	4.1504			0.8837	0.8264	0.9407												0.762	0.450752
1.71436	1.63179	1.75852	1.12649										2.7021	4.707	3.0017			0.8983	0.8594	0.9194												0.8246	0.487783
1.68915	0.987407	1.84389	1.3571										2.4889	4.246	2.6444			0.9077	0.7704	0.9878												0.8829	0.0713112
1.77193	1.6556	1.89443	1.52466										3.6786	4.662	1.8129			0.8803	0.8706	0.9446												0.7297	0.472621
1.51749	1.84878	2.02545	0.64872										3.1099	4.156	2.1002			0.8199	0.8916	0.9633												0.9992	0.356638
1.89524	1.84632	1.92783	1.37209										2.445	4.559	3.8269			0.7774	0.8165	0.8471												0.8559	0.696571
1.61244	1.96796	0.881276	1.0769										2.9479	5.969	1.89			0.8159	0.8915	0.7728												0.7911	0.318874
1.67296	1.58207	1.57536	0.550088										3.8242	7.049	1.5149			0.8127	0.8922	0.8672												0.7494	0.961538
0.491262	1.44402	1.77937	1.26718										3.1023	6.755	3.7906			0.8476	0.8494	0.8516												0.7524	0.722304
1.83002	1.85368	1.46921	0.672259										4.0645	2.607	2.7679			0.8678	0.7667	0.9016												0.7554	0.65313
1.58869	1.63421	1.93182	1.71855										4.3929	3.085	2.7367			0.8822	0.758	0.8781												0.7433	0.865087
1.2321	2.00147	1.14883	2.00247										2.3669	9.819	2.4259			0.8277	0.906	0.9528												1.0908	0.165298
1.99021	1.20087	1.80147	1.55156										2.9553	5.688	2.4388			0.914	0.9352	0.9268												0.9009	0.487179
1.31675	0.918929	1.49829	1.52092										3.1562	6.93	4.3367			0.8711	0.7881	0.9509												0.8612	0.396152
1.24022	1.88589	1.36239	1.70562										2.7013	5.448	2.523			0.8407	0.8992	1.1401												1.0222	0.443478
0.945086	0.698808	1.79163	1.76963										1.9792	6.336	2.5353			0.8053	0.9117	0.9108												0.9245	0.465095
1.32104	1.19244	1.49897	1.2215										3.2769	3.874	3.0931			0.8196	0.7693	0.9462												0.9951	0.239589
1.74586	1.85186	1.79948	1.14243										2.622	5.16	2.3679			0.8516	0.7402	0.9783												0.8912	0.296153
1.60778	1.94368	0.886415	1.794										3.4731	9.819	2.9569			0.8755	0.906	0.8245												0.8735	0.23047
1.58574	1.67656	1.36435	1.258										2.4204	5.688	3.0178			0.8108	0.9352	0.9011												0.9487	0.534921
1.81614	1.85126	1.09738	1.26676										4.5637	6.93	2.5234			0.8693	0.7881	0.9391												0.7714	0.522178
1.16184	1.82322	1.3363	1.18272										1.9665	5.448	2.4694			0.8112	0.8992	0.9837												0.7932	0.470429
1.75958	1.74806	1.81895	1.91056										2.1183	6.336	2.4201			0.8485	0.9117	0.8034												0.8888	1.15749
1.67763	1.76845	1.77164	1.90185										2.5116	3.874	2.7883			0.8692	0.7693	0.8545												0.7176	0.69552
1.75611	1.96395	1.66719	1.90362										2.277	5.16	2.231			0.8129	0.7402	0.9005												0.6515	0.641978
1.7905	1.74027	1.98605	1.52689										3.2031		2.5211			0.892		0.8148												0.8931	0.244572
1.79131	1.7043	1.69835	1.86344										4.4311		2.2851			0.8588		0.9664												0.8955	0.147413
1.82311	0.945767	1.51634	1.82237										2.6882		3.0847			0.9018		1.1732												0.8163	1.24015
1.9179	1.65928	1.88646	1.16799										1.9792		2.0375			0.9342		0.9063												0.8693	0.0688753
1.84959	1.04859	1.88276	1.89918										2.7667		2.1131			0.8152		0.9718												0.6124	0.538912
1.94105	1.80259	1.73031	1.72327										4.0825		2.4062			0.7909		0.81												0.5538	0.47925
1.1783	1.68837	1.19722	1.90503										3.6754		2.4629			0.8096		0.9423												0.9602	0.152155
1.43276	1.97262	1.15621	1.23916										2.1245		1.7287			0.7812		1.0142												0.7231	0.406048
1.40945	1.73426	1.95141	1.22635										2.2029		3.7825			0.8308		0.814												0.6333	0.390697
1.91028	1.47033	1.7578	1.78782										3.3116		1.5286			0.8736		0.9575												0.62	0.417308
1.91268	1.84918	1.78013	1.80763										2.5636		1.7294			0.8247		0.9603												0.802	0.325118
1.66823	1.36086	1.57677	1.78999										2.6569		3.0863			0.9277		0.9908												0.7402	0.358712
1.75653	0.818696	1.25437	1.50394										2.3651		1.9402			0.8375		0.972												0.772	0.452511
1.62523	1.86482	0.998543	0.515122										4.3141		2.6974			0.8754		0.8967												0.8785	1.20287
1.96837	1.86921	1.63708	0.936251										3.838		3.5826			0.9041		0.8862												0.668	0.795948
1.32015	1.94014	1.90926	1.9471										2.6949		2.6916			0.848		0.9493												0.6796	0.349733
1.27477	1.62067	1.11737	1.51953										2.4475		3.4933			0.8516		1.1022												0.6917	0.170265
1.22691	1.81391	1.68293	1.3985										2.8354		3.0699			0.8952		0.861												1.0104	0.0147674
1.95962	1.58318	1.52835	1.86278										2.6084		2.1228			0.9137		0.7931												0.5459	0.509367
1.32338	1.67107	1.68555	1.87008										2.3992		2.0081			0.8903		0.8607												0.644	0.690566
1.87387	1.84392	1.70711	1.87599										2.4929		2.0269			0.8576		0.8723												0.9582	0.112773
1.96555	1.74013	1.65559	1.04034										3.1394		3.0305			0.8367		0.8905												0.5851	0.368613
1.69338	0.838696	1.9265	1.51173										3.7864		2.3456			0.8119		0.9935												0.8128	0.285105
1.13742	1.16582	1.83566	0.422442										3.4116		2.3815			0.8693		0.9985												0.9808	0.0573391
1.4718	0.92728	1.7562	1.7938										3.0503		2.6086			0.824		0.9609												0.8753	0.0545379
1.18339	1.01553	1.78372	1.98318										3.5676		2.3875			0.865		0.8932												0.5899	0.186953
1.13797	0.668505	1.88502	1.24631										3.7538		1.9228			0.8146		0.9288												0.7715	0.353703
1.27217	1.45861	1.67055	1.95316										2.6343		2.2694			0.8317		0.976												0.8646	0.30394
1.86861	1.38899	1.90505	1.90031										2.6215		2.487			0.8467		0.9577												0.6998	0.595368
1.98796	1.58624	0.84582	1.55196										5.2894		2.2775			0.8765		0.9655												0.8519	0.31848
1.91607	1.72908	1.37527	1.87993										2.6377		3.0662			0.8789		0.8303												0.6511	0.596007
1.88291	1.39891	1.67357	1.73764										2.3652		4.1232			0.8331		0.8581												0.6843	0.870114
1.46027	0.979045	1.68643	1.53133										2.5901		2.0465			0.8962		1.1064												0.7388	1.06444
1.89	1.74483	1.8416	1.27464										3.695		2.053			0.9195		1.014												0.8843	0.179581
1.81251	1.58951	0.867256	1.71283										2.3161		2.8063			0.9675		0.813												0.7975	0.395069
1.76082	1.9654	1.73445	1.11947										2.1668		4.5044			0.9105		0.8484												0.8645	0.11438
1.68263	1.14289	1.55528	1.67665										3.991		2.7048			0.8605		0.9												0.8861	0.297866
1.74342	1.672	1.94135	1.58246										3.7437		1.7831			0.9272		0.9104												0.5721	0.700602
1.75219	1.30908	1.76547	1.68908										4.1384		3.2498			0.8925		0.8293												0.5672	0.550184
1.40229	1.6708	1.87651	1.80088										2.003		1.9859			0.8111		0.9057												0.6876	0.370775
1.73434	1.90244	1.78113	1.56738										2.8538		2.7924			0.8151		0.9306												0.859	0.0991154
1.91878	1.45138	1.57673	1.82383										2.4455		2.0809			0.8497		0.8386												0.6019	0.588473
1.39214	1.7797	1.9522	1.18374										3.7557		1.9354			0.8788		0.9898												0.8354	0.187001
1.75714	1.64955	1.77397	1.43707										3.0104		3.1136			0.8919		0.9113												0.7111	0.85879
1.19488	1.76661	1.70004	1.67733										3.7411		2.7723			0.8737		0.9803												0.5774	0.614709
1.7998	1.96452	1.76304	1.43459										2.9051		3.4315			0.9696		0.8312												0.7122	0.542368
1.48266	1.55966	1.09259	1.73819										2.7649		3.0614			0.7591		0.844												0.6437	0.428803
1.54149	1.22733	1.5817	1.71703										2.6259		2.9578			0.9034		0.9339												0.5955	0.424179
1.7936	1.79644	1.41705	1.60372										3.3039		1.9646			0.8582		0.8936												0.6109	0.453946
1.13901	1.7203	1.39487	0.890478										2.026		2.2151			0.8998		0.8128												1.0029	0.0678886
0.851809	1.15895	1.9066	1.9758										2.2524		1.9301			0.8199		0.934												0.9171	0.045855
1.24375	1.14536	2.02833	1.82284										2.8081		2.3085			0.9466		0.8805												0.9348	0.255272
1.80928	1.31226	1.44836	1.21199										2.8573		3.7651			0.8624		0.9122												0.6155	0.698356
1.9013	1.94185	1.8377	1.63616										3.0779		3.2669			0.9128		0.8443												0.8268	0.325632
1.71348	1.55651	1.98851	1.87804										2.4453		3.8411			0.8646		0.827												0.5655	0.58725
1.54433	1.81739	1.50016	1.27795										2.9626		1.89			0.8674		0.8286												0.6854	0.616333
1.97996	1.47066	1.6353	0.97544										3.3403		2.8057			0.8506		0.9068												0.7287	0.99888
1.79181	1.80685	1.95421	1.59262										2.8		3.6235			0.8716		0.9094												0.6161	0.520368
1.49384	1.91998	1.18702	1.84382										2.1847		2.1831			0.8311		0.9444												0.572	0.51744
1.9487	1.72628	1.87059	1.27034										2.797		2.3073			0.843		0.8686												0.8204	0.0536415
1.70171	1.88112	1.94623	1.9041										2.8457		2.2792			0.9248		0.9044												0.9202	0.139446
0.92256	1.37403	1.94359	1.47844										3.8635		1.8457			0.8366		0.7917												0.9568	0.109664
1.87167	0.939927	1.87217	1.86201										2.5155		2.2319			0.817		0.9812												0.9477	0.062694
1.61516	1.06377	1.84394	1.85883										3.0116		1.7948			0.8785		0.884												0.7876	0.550714
1.85842	1.57507	1.41565	1.2692										2.761		2.2971			0.8967		0.8814												0.8737	0.60823
1.60533	1.08542	1.79317	1.65588										2.6971		1.5305			0.8773		0.8043												1.0561	0.208783
1.83223	1.23954	1.2145	1.86991										3.1379		2.0238			0.9544		0.9661												0.8016	0.442113
1.06539	2.00488	1.70421	1.71984										2.2589		2.1736			0.7916		0.9315												0.5985	0.518393
1.74012	1.60323	1.9016	1.44621										3.5265		3.1044			0.8435		0.8877												0.9765	0.0908896
1.10273	1.63568	1.73973	1.6855										2.31		3.2628			0.8334		0.8127												0.5981	0.583838
1.41353	1.27046	1.91135	1.70769										2.6626		1.7784			0.8287		0.976												0.8868	0.0607117
1.69049	1.8819	1.90194	1.35555										2.312		2.4242			0.8653		0.8999												0.8193	0.439271
1.49995	1.97783	1.1106	1.46938										3.9318		2.2007			0.8489		0.8312												0.884	0.0918
1.74797	1.41213	1.73271	1.17382										2.4266		2.0479			0.8493		0.8649												0.6879	0.744519
1.71519	1.87002	1.87769	1.70322										2.2241		2.351			0.7903		0.8997												0.7231	1.14584
1.45318	1.41874	1.34176	1.73005										2.3733		2.9657			0.8313		1.0401												0.6292	0.534336
1.48117	1.89858	1.99499	0.918852										2.5595		2.6884			0.7981		1.0164												0.6436	0.713406
1.53386	1.30882	1.49822	1.46715												3.2848					0.8348												0.9633	0.164502
1.48191	1.08083	1.56382	1.59462												3.2211					1.0186												0.8369	0.262658
1.44089	1.96209	1.71511	1.89827												2.5866					0.8574												0.9343	0.451339
1.57652	1.36541	1.9795	1.42968												3.1889					0.9481												0.6534	0.431244
1.55626	1.66546	1.18417	1.92992												2.2649					0.8864												0.9095	0.131528
1.85658	1.79937	1.90432	1.95351												3.0661					0.8973												0.9201	0.0559138
1.33802	1.47422	1.70618	1.48087												2.7992					0.8829												0.6933	0.623437
1.78258	1.0423	1.92519	1.86349												2.5969					0.985												0.7121	0.510521
1.73716	1.89565	1.89847	1.54314												3.8611					0.9678												0.8468	0.132882
1.15481	1.41635	1.15648	1.88354												2.3547					0.9471												0.9331	0.270599
1.92655	1.88942	1.79079	1.98408												2.3756					0.9846												0.7917	0.335559
1.25404	1.64393		1.28722												2.8776					0.8401												0.9549	0.189511
1.12415	1.28211		1.74793												2.5712					0.8006												0.9303	0.0329183
1.3608	1.89454		1.97278												3.5937					0.836												0.6777	0.82106
1.4899	1.93948		1.89658												1.5353					0.939												0.906	0.183291
1.88558	1.3574		1.48492												3.5513					0.9728												0.9906	0.077724
1.4657	1.3379		1.62491												3.6524					0.9641												0.8206	0.294785
1.89314	1.80048		1.70085												2.6261					0.9162												0.89	0.332038
1.13688	1.73523		1.6163												2.551					0.8083												0.8026	0.675419
1.69424	0.927025		1.28318												2.1942					0.9371												0.9044	0.205925
1.71707	1.34044		1.5497												3.6431					0.8608												1.0209	0.131932
1.07489	1.33707		1.82632												3.384					0.8527												0.8197	0.373279
1.94902	1.05413		1.84848												3.349					0.9789												0.9614	0.323918
1.71207	1.75046		1.78785												2.3425					1.059												0.9129	0.0140446
1.85221	1.82875		1.9094												3.3414					0.8652												1.0632	1.1777
1.65513	1.10687		1.91367												4.4109					0.9251												0.7809	0.689595
1.79959	0.738755		1.87625												3.1869					0.9643												0.6572	0.509583
1.72635	1.47957		1.78058												2.5198					0.9389												0.902	0.208848
1.19819	1.91814		1.86499												2.1232					1.0205												0.645	0.727362
0.926057	1.4915		1.67234												2.6552					0.9291												0.7553	0.572866
1.92073	1.93714		1.42727												3.112					0.8744												0.5886	0.684134
1.26297	1.89482		1.9261												4.1192					0.9148												0.768	0.0892061
1.41384	1.47455		1.88965												2.5918					0.8845												0.9203	0.0233615
1.91527	1.66424		1.85594												2.3591					0.819												0.6447	0.320366
1.54655	1.32493		1.46094												1.9224					1.0278												0.6705	0.353818
1.7392	1.62091		1.24323												2.5635					0.8418												0.7997	0.31865
1.87805	0.976606		1.30733												1.7806					0.8658												0.9351	0.0424392
1.89876	1.32339		1.13996												2.576					0.8317												0.8795	0.0622415
1.96728	1.93053		1.67483												2.3189					0.8415												0.6097	0.042679
1.42471	0.946418		1.31329												2.1914					0.9341												0.5647	0.011294
1.31339	1.15594		1.83212												2.5835					0.8435												0.6522	0.712403
1.71301	1.62274		1.18287												2.9588					0.8317												0.6429	0.484648
1.64748	1.72647		1.52179												3.1715					0.8948												0.7646	0.20703
1.59236	1.74597		1.52667												2.2433					1.0304												0.8571	0.522831
1.36611	1.00784		1.55639												2.3732					0.8175												0.8769	0.220574
1.64004	2.00784		1.28135												2.6941					1.0362												0.7204	0.139647
1.59211	1.26935		1.0141												2.2498					0.8865												0.8736	0.223776
1.73199	1.76065		1.93383												2.6853					0.9339												0.936	0.17208
1.80686	1.69735		1.66846												1.9084					1.0424												0.7618	0.012892
1.49467	0.812805		1.83704												3.4648					0.9366												0.6515	0.825902
1.8595	1.97059		1.71787												3.4716					0.9163												0.8931	0.234954
1.5559	1.91552		1.88331												2.6382					0.8053												0.8955	0.238341
1.85402	1.24594		1.60051												2.2818					0.8761												0.8163	0.17833
1.09632	1.87944		1.94809												2.8381					0.8844												0.8693	0.278845
1.81538	1.19171		1.71785												1.74					0.9562												0.6124	0.34577
1.65034	1.96917		1.88478												2.6864					0.9411												0.5538	0.405126
1.93459	1.50765		1.58557												2.8975					1.1329												0.9602	0.150678
2.00365	1.93652		1.75808												3.0045					0.838												0.7231	0.468346
1.37503	1.9812		1.69159												2.1526					0.9881												0.6333	0.42285
1.60646	1.08615		2.01762												2.3742					0.9955												0.62	0.876585
1.43392	1.09921		1.595												2.5185					0.9617												0.802	0.194948
1.46588	1.71619		1.45437												3.3892					0.9087												0.7402	0.480561
1.842	1.6344		1.38895												3.286					0.8823												0.772	0.527929
1.62972	1.89474		1.83025												2.0189					0.8328												0.8785	1.11772
1.46199	1.94114		1.29851												2.639					0.7887												0.668	0.444477
1.5618	1.52676		1.5815												2.5076					0.9084												0.6917	1.17961
1.64413	1.91908		1.22987												2.7792					0.9907												1.0104	0.0901588
1.90727	1.11748		1.905												1.7283					0.9586												0.5459	0.815071
1.67811	1.91718		1.9378												2.4938					0.8724												0.644	0.415132
1.18584	0.838913		1.70453												2.396					0.8454												0.9582	0.0788672
1.96421	1.81115		1.73464												2.0869					0.9949												0.5851	0.41002
1.48804	1.3968		1.94831												2.0972					0.8434												0.8128	0.181942
1.66404	1.92328		1.84906												3.2923					0.8181												0.9808	0.105625
1.57975	1.88655		1.60643												3.4104					0.8796												0.8753	0.0983029
1.74064	1.0457		0.906603												4.3796					0.8282												0.5899	0.549968
1.65937	1.75573		1.6575												2.7631					0.9437												0.7715	0.448063
1.90695	1.80995		1.84378												2.6768					0.8478												0.8646	0.321897
1.60345	1.38542		1.65831												1.9956					0.9137												0.6998	0.516775
1.72144	1.80703		1.11201												2.6419					0.7688												0.8519	0.201835
1.06465	1.67368		1.70723												2.2133					1.0724												0.6511	0.607526
1.49189	1.83856		1.31768												2.506					1.0195												0.6843	0.315304
1.60846	1.91697		1.2458												2.0048					0.8962												0.7388	0.311433
1.87336	1.74219		1.73723												2.2171					0.9328												0.8843	0.272773
0.858123	1.46561		1.79084												2.5356					0.8029												0.7975	0.498131
1.91227	1.72593		0.967503												1.8872					0.9278												0.8645	0.096425
1.94977	1.34738		1.48966												4.0358					0.9856												0.8861	0.245382
0.961013	1.84784		1.77618												2.9199					0.9914												0.5721	0.190993
1.81246	1.85308		0.780315												2.5339					0.943												0.5672	0.581598
1.5106	1.76375		1.74115												2.2168					1.0153												0.6876	0.463337
1.28639	1.28592		0.853747												2.8258					0.7824												0.859	0.208803
1.92157	1.53444		1.45822												2.7164					0.7784												0.6019	0.535228
1.51091	1.66451		1.70551												2.3512					0.9343												0.8354	0.33159
1.85104	1.79369		1.86318												3.1251					0.9464												0.7111	0.420096
1.57295	1.17882		1.64984												2.4399					0.7426												0.5774	0.432606
1.64669	1.34335		1.25906												2.4643					0.963												0.7122	0.98174
1.7206	0.623518		1.89363												3.9816					0.8491												0.6437	0.85216
1.20481	1.95222		1.70964												2.4825					1.0514												0.5955	0.493807
1.843	1.81611		1.72789												3.2033					0.9862												0.6109	0.4906
1.59928	1.99897		1.16378												3.4865					1.0273												1.0029	0.080232
1.86604	1.33217		1.34246												2.3553					0.8573												0.9171	0.0416222
1.69952	1.99148		1.40876												2.9498					1.0182												0.9348	0.009348
0.753263	1.28623		1.62886												2.0534					1.0124												0.6155	0.462098
1.44509	1.03169		1.45603												4.6109					0.8323												0.8268	0.236592
0.866656	1.88717		1.90542												2.0401					0.9725												0.5655	0.536355
1.79177	1.72656		1.91477												2.3841					0.9431												0.6854	0.606315
1.9036	1.19482		1.6182												2.9806					1.022												0.7287	0.199552
1.88182	1.85991		1.65257												1.9544					0.9522												0.6161	0.55686
1.76797	1.93788		1.1756												2.6707					0.7964												0.572	0.62612
1.67757	1.74476		1.92217												2.4174					0.9991												0.8204	0.00694185
1.23594	1.78126		0.877206												3.2651					0.9712												0.9202	0.208815
1.75234	1.99199		1.45424												2.1453					0.9298												0.9568	0.00368
1.38284	1.39607		1.96031												2.3183					0.8098												0.9477	0.045198
1.73807	1.82859		1.66973												3.2342					0.8803												0.7876	0.284142
1.84026	1.73037		1.81705												1.9409					0.8528												0.8737	0.946956
1.67171	1.88662		1.54223												1.6273					0.9305												0.8016	0.468628
1.89205	1.37523		1.28387												2.0058					0.973												0.5985	0.594817
1.54353	1.94632		1.85156												3.2836					0.8735												0.9765	0.0277927
1.73611	1.9663		1.318												2.5517					0.8712												0.5981	0.726922
1.91499	1.63187		1.95352												1.9017					0.9124												0.8868	0.175314
0.950773	1.40525		1.39801												3.6585					0.9951												0.8193	0.438641
1.70096	1.22692		1.91256												2.5547					0.9305												0.884	0.26044
1.84048	1.03465		1.77125												2.613					0.8374												0.6879	0.358766
1.2086	1.56287		1.78665												2.3958					0.9405												0.7231	0.545662
1.39978	1.52554		1.58498												2.1058					1.0253												0.6292	0.495616
1.79542	1.90535		1.89264												2.3643					0.8882												0.6436	0.398537
0.865575	1.58057		1.75413												2.8103					0.8792												0.9633	0.032604
1.33001	1.82696		1.80225												2.586					0.8701												0.8369	0.332185
1.62767	1.50948		1.97708												2.8184					0.9158												0.9343	0.0287477
1.6001	1.91532		1.33641												1.758					0.9218												0.6534	0.6534
1.78168	1.74505		1.78164												1.615					0.9018												0.9095	0.319025
1.49038	1.71361		1.88351												3.2336					0.9499												0.9201	0.122444
1.52225	1.60227		1.951												1.7286					0.9595												0.6933	0.511442
1.31648	1.10919		1.5123												2.5298					1.0302												0.7121	0.494636
1.43863	1.33674		1.63562												2.8994					0.9186												0.8468	0.247526
1.62964	1.2043		1.92431												2.1916					0.8481												0.9331	0.0315819
1.83075	1.12802		1.93227												3.2866					0.8827												0.7917	0.179046
1.96648	1.80205		1.94881												1.9948					0.993												0.9549	0.113853
1.89359	1.95328		1.62837												2.3996					0.8329												0.9303	0.143839
1.73998	1.10729		1.94603												2.28					0.8442												0.6777	0.426951
1.43855	1.21488		1.62482												2.8068					0.8685												0.906	0.242529
1.34665	1.94016		1.43601												3.3161					0.8872												0.9906	0.212598
1.80826	1.8068		1.95657												2.0084					0.9507												0.8206	0.255648
1.65386	1.70523		1.55313												2.6314					0.896												0.89	0.162938
1.88468	1.93154		1.5156												4.5092					0.9486												0.8026	0.471682
1.82276	0.697471		1.12395												3.2791					0.8318												0.9044	0.281755
1.54277	1.63843		1.76077												2.4931					0.884												1.0209	0.0769602
0.948191	1.91666		1.94795												3.3435					0.8738												0.8197	0.245279
1.80703	1.49407		1.36408												3.2914					0.8569												0.9614	0.0510282
1.62222	1.21182		1.74784												1.6399					0.924												0.9129	0.154491
1.80021	1.74847		1.6053												3.2761					0.9063												1.0632	0.0686991
1.11598	1.95057		1.78226												1.603					0.8625												0.7809	0.0120138
1.16	1.78984		1.60469												3.5451					0.7973												0.6572	0.306356
0.689599	1.4133		1.24633												1.9313					0.9522												0.902	0.218562
1.89674	1.16476		1.9181												1.8392					1.0268												0.645	0.596873
1.38709	1.85393		0.859935												1.6259					0.9013												0.7553	0.370678
1.57258	1.5913		1.91552												2.6079					1.0231												0.5886	0.724884
1.7258	1.74422		1.72668												2.4518					0.8102												0.768	0.0177231
1.98983	1.76412		1.7744												1.8506					0.8926												0.9203	0.107604
1.77174	1.60088		1.74273												2.3297					1.0337												0.6447	0.657098
1.60499	1.69038		1.25641												2.4648					0.9105												0.6705	0.530211
1.48939	1.41132		1.25228												3.2583					0.9141												0.7997	0.0282971
1.83598	1.61625		1.84656												1.9299					0.9793												0.8795	0.0987746
2.00284	1.88737		1.97547												3.4748					0.844												0.6097	0.875623
1.53102	1.80286		1.96253												3.4398					0.8719												0.5647	0.142044
1.53865	1.44036		1.92568												2.028					0.9771												0.6522	0.547346
1.17077	1.80628		1.80698												3.1248					0.8943												0.6429	0.742302
1.55938	1.59796		1.84081												2.9556					0.9749												0.7646	0.332307
1.74675	1.54659		1.34428												2.8656					0.935												0.8571	0.273613
1.80949	1.07437		1.17963												3.7718					0.8463												0.8769	0.341991
1.85879	0.945019		1.56446												3.387					1.0191												0.7204	0.208362
1.9382	1.61291		1.80477												2.5072					0.9369												0.8736	0.135744
1.45908	1.85873		1.06973												2.8036					0.882												0.936	0.03888
1.53395	1.9966		1.15292												2.5435					0.9315												0.7618	0.314096
1.79982	1.63277		1.52282												4.5009					0.9002												0.7008	0.498672
1.6092	1.76526		1.87703												2.9217					0.8829												0.7484	0.282676
1.15316	1.86363		1.43801												4.0948					0.8933												0.8769	0.668994
1.647	1.84087		1.52219												1.7917					0.9123												0.734	0.287846
1.6217	1.75321		1.7872												3.5895					0.8368												0.9198	0.256325
0.929996	1.52401		1.37658												2.5621					0.8604												0.9046	0.356272
1.42534	1.45595		1.62734												2.2191					0.8178												0.732	0.183252
1.66974	1.95586		1.99085												3.3161					0.8725												0.7941	0.535106
1.658	1.37844		1.59611												2.459					0.8685												0.8682	0.326022
1.78359	1.81529		0.784236												2.0063					0.9393												0.7123	0.294428
1.01061	1.68913		1.78498												1.7037					0.8675												0.6178	0.289177
1.6763	1.724		1.30876												2.6894					0.887												0.7656	0.386286
1.77195	1.25959		1.84932												2.0688					0.9425												0.8077	0.496141
1.30173	1.81061		1.41166												2.382					0.9321												0.9896	0.565366
1.75381	1.76798		1.82265												3.8394					0.8522												0.7049	1.18856
1.73638	1.84227		1.60744												2.5273					0.8525												0.9853	0.230653
1.36991	1.18268		1.26348												3.5344					0.853												0.8358	0.212012
1.62748	1.86257		1.91687												3.9282					0.8929												0.6493	0.651056
1.92953	1.98141		1.32119												4.4055					0.8537												0.7008	1.06275
1.94745	1.27765		0.896906												1.7687					0.8856												0.7276	0.397072
1.44597	1.80581		1.86262												2.0438					0.9301												0.8291	0.249054
1.37563	1.9427		1.0481												2.4818					0.8915												0.7097	0.76398
1.52852	1.71699		1.82346												2.5705					0.8723												0.8284	0.394141
1.97721	1.78342		1.89772												2.8005					0.8534												0.9894	0.357034
1.66514	1.5061		1.48706												3.1875					0.9717												0.9801	0.0274009
1.7008	1.86877		1.40721												1.7898					0.9527												0.8719	0.04947
1.20281	1.83575		1.67124												1.8731					0.9869												0.7328	0.614447
1.50845	1.73525		1.85517												2.8213					0.8634												0.807	0.0402415
1.71882	1.70254		1.86426												2.2474					0.8928												0.8036	0.286919
1.71141	1.36537		1.78074												2.5753					0.8408												0.8812	0.587248
1.71823	1.67112		1.16553												2.9364					0.922												0.771	0.566847
1.8971	1.39344		1.74528												3.174					0.9041												0.7858	0.37146
1.47904	1.9688		1.53663												1.8616					0.878												0.9987	0.561051
1.74158	1.36701		1.80856												1.7853					0.8795												0.6714	0.374162
1.80424	1.61726		0.838694												2.0705					0.9877												0.7951	0.198972
1.4551	1.44593		1.60078												2.1586					0.8954												0.8331	0.183344
1.51646	1.81851		1.20012												2.3443					0.9496												0.8591	0.212231
1.04771	1.42815		1.28384												2.5693					0.9903												0.8383	0.149317
1.76711	1.84003		1.8797												2.0556					0.9393												0.8979	0.178428
1.88701	1.6401		1.70478												1.9926					0.9244												0.7778	0.352086
1.4582	1.54754		1.57298												2.536					0.95												0.7436	0.497989
1.73164	1.92992		1.86674												2.0352					0.9657												0.7538	0.673096
1.66075	1.48647		1.63296												2.1847					0.8638												1.031	0.088088
1.72066	1.85605		0.97719												2.3668					0.8331												0.9527	0.218022
1.65245	1.7046		1.34509												2.3744					1.0184												1.0302	0.178442
1.63773	1.99585		1.25332												2.1538					0.8556												0.8474	0.371553
1.54096	1.73625		1.39585												2.5014					0.9518												0.7729	0.261512
1.78488	1.74936		1.79609												2.8477					0.92												0.8213	0.132325
0.989281	1.11644		1.42865												2.5916					0.8353												0.7242	0.407853
1.65868	1.56607		1.03517												2.6306					0.8464												0.6752	0.631769
1.808	1.39453		1.35457												3.1257					1.051												0.6976	0.64231
1.88649	1.6178		1.89489												2.953					0.8834												0.9518	0.327732
1.70652	1.64193		1.61045												3.6471					1.0322												0.9261	0.585984
1.62697	1.83327		1.78052												2.8432					0.9878												0.5859	0.288469
1.7892	1.65027		1.7254												2.3638					0.9295												0.7243	0.175247
1.75072	1.49493		1.36689												3.7088					0.8525												0.8636	0.170362
1.80849	1.57887		1.25548												4.0572					0.8255												0.6206	0.616212
1.04142	1.26202		1.91858												2.8418					0.9322												1.081	0.342783
1.46592	1.84129		0.921739												2.0559					1.0751												0.6483	0.455425
1.33894	1.28474		1.89592												3.5239					0.8865												0.7824	0.22701
1.91337	1.82864		1.88793												2.613					0.8179												0.7636	0.408928
1.33571	1.95149		1.88195												2.0507					0.9679												0.8207	0.487495
1.59435	1.87997		1.59642												3.3329					0.841												0.8096	0.26491
1.87459	1.09472		0.773805												2.8515					1.0319												0.7628	0.484844
1.92413	1.78623		1.92894												2.6119					0.9193												0.864	0.515653
1.57085	1.39489		1.79096												2.4072					0.9255												0.8013	0.220038
1.62857	1.95438		0.978421												2.7436					0.987												0.9931	0.597489
1.98692	1.30804		1.37076												3.5276					1.0542												0.8354	0.472151
1.85999	1.25876		1.16528												1.8302					0.9313												0.8722	0.443839
1.83384	1.79191		1.81188												2.7442					0.9661												0.8116	0.263472
1.19582	1.65224		1.71648												3.3787					0.8687												0.6972	0.23281
1.18979	1.48516		0.938524												2.4223					0.9592												0.8672	1.04072
1.78117	1.63969		0.994513												2.6395					0.9088												0.8061	0.222568
1.48883	1.49351		1.81098												2.9377					0.8669												0.8282	0.188116
1.4102	1.2754		1.13474												1.9708					0.9101												0.813	0.393749
1.51504	1.7308		1.3368												1.873					0.8957												0.8817	0.328732
1.88646	1.91567		1.64409												2.3477					0.977												0.9381	0.240773
1.88659	1.91696		1.63586												2.4784					0.9236												0.8918	0.227886
1.61955	1.59689		0.950161												2.8281					0.9822												1.1469	0.0902019
0.997602	1.76078		1.8341												2.0193					0.885												0.746	0.074774
1.35618	1.8149		0.99255												2.8384					0.9088												0.6447	0.219675
1.80691	1.58384		1.31126												2.3572					0.9469												0.7008	0.360949
1.58376	2.00365		1.92438												2.4503					0.8134												0.7484	0.394755
1.30442	1.18284		1.89866												2.757					0.8226												0.8769	0.554171
1.79765	1.70559		1.62341												2.62					0.8185												0.734	0.509488
1.52739	1.95711		1.94936												3.9372					0.9161												0.9198	0.441148
1.61748	0.959657		1.83691												3.273					1.0498												0.9046	0.0813046
1.19982	1.81414		1.50663												1.5766					0.8852												0.732	0.0856121
0.860006	1.50003		1.74951												2.2877					0.9377												0.7941	0.317306
1.06994	1.545		1.86038												2.4442					0.9384												0.8682	0.265209
0.986255	1.85845		0.750237												2.4403					0.8656												0.7123	0.197914
1.5333	1.92266		1.74995												2.156					0.8345												0.6178	0.0747988
1.51206	1.7743		1.46611												3.2364					0.9976												0.7656	0.564909
1.70057	1.6634		1.79927												3.2123					0.8524												0.8077	0.445766
1.27117	1.75062		1.94595												2.7909					0.7559												0.9896	0.103062
1.90462	1.76718		2.01201												2.2552					0.8838												0.7049	0.896547
1.93445	1.86012		1.96906												3.4619					0.8782												0.9853	0.0456739
1.71178	1.91433		1.56519																													0.8358	0.687006
1.48938	1.8365		1.05315																													0.6493	0.192512
0.9874	1.94513		1.82561																													0.7008	0.17809
1.40645	1.90671		1.72205																													0.7276	0.437029
1.33933	1.16742		1.09541																													0.8291	0.325602
1.7307	1.82418		1.4022																													0.7097	0.343651
1.85833	1.73424		1.79499																													0.8284	0.163269
1.71127	1.04111		1.40426																													0.9894	0.221099
1.67053	1.88558		0.730708																													0.9801	0.521892
1.93125	1.44807		1.25555																													0.8719	0.542648
1.0955	1.89661		1.82526																													0.7328	0.517945
1.49785	1.94372		1.22176																													0.807	0.315896
1.7357	0.995583		1.77314																													0.8036	0.270572
1.665	1.26861		1.26741																													0.8812	0.468681
1.00736	1.20842		1.13396																													0.771	0.47536
1.94204	1.91132		1.69327																													0.7858	0.260971
0.954809	1.56427		1.33547																													0.9987	0.294759
0.826012	1.89509		1.40086																													0.6714	0.492032
1.68172	2.01234		1.81719																													0.7951	0.181302
1.14204	1.80268		1.56472																													0.8331	0.277856
1.89967	1.6126		1.33248																													0.8591	0.0587151
0.818728	1.9851		1.87936																													0.8383	0.228141
0.924029	1.74712		1.90077																													0.8979	0.237244
0.944187	1.18187		1.90115																													0.7778	0.170884
1.06585	1.91557		1.79735																													0.7436	0.0663065
1.95733	1.9324		1.41664																													0.7538	0.347617
1.92086	1.21083		1.12606																													1.031	0.247104
1.87888	1.01622		1.86702																													0.9527	0.492289
1.76276	1.54229		1.72465																													1.0302	0.335472
1.8625	1.85523		1.79218																													0.8474	0.579681
1.79302	1.87085		1.8032																													0.7729	0.276569
1.55754	1.55341		1.78285																													0.8213	0.440648
1.66107	0.974254		1.45903																													0.7242	0.21225
1.49527	1.56991		1.20348																													0.6752	0.132672
1.85385	1.15438		1.40011																													0.6976	0.0791049
1.5015	1.21478		1.32454																													0.9518	0.301762
1.50263	1.90289		1.55815																													0.9261	0.391193
1.39803	1.3821		1.67006																													0.5859	0.176449
1.41701	1.12247		1.81715																													0.7243	0.136065
0.980362	1.44391		1.90776																													0.8636	0.317738
0.971954	0.915601		1.76473																													0.6206	0.485838
1.62654	1.50883		1.96179																													1.081	0.308239
1.64678	1.23864		1.89773																													0.6483	0.760951
1.13668	1.16935		1.84108																													0.7824	0.546321
1.79293	1.44237		1.90641																													0.7636	0.897147
1.68761	1.52308		1.69046																													0.8207	0.333423
1.9484	1.81101		1.72882																													0.8096	0.675492
1.6729	1.2689		1.27674																													0.7628	0.43434
1.55579	1.03891		1.78406																													0.864	0.192436
1.767	1.53651		1.56444																													0.8013	0.511076
1.09983	1.85896		1.17942																													0.9931	0.370191
1.831	1.29965		1.57687																													0.8354	0.34949
1.57237	1.84511		1.38849																													0.8722	0.278068
1.45804	1.3043		1.09053																													0.8116	0.471037
1.10073	1.95559		1.58831																													0.6972	0.151629
1.94673	1.43278		1.62425																													0.8672	0.056812
1.78232	1.8126		1.98056																													0.8061	0.429046
1.19265	1.81384		1.86013																													0.8282	0.252822
1.79229	1.87708		1.8253																													0.813	0.311899
1.70906	1.40424		1.93083																													0.8817	0.316627
1.58031	1.64619		1.87986																													0.9381	0.662908
1.60827	1.09474		1.23403																													0.8918	0.331655
0.850908	1.25703		1.45138																													1.1469	0.528944
1.75104	0.922273		1.63325																													0.949	0.321048
1.89897	1.6622		1.97045																													1.0491	0.214382
1.65184	1.41593		1.8125
1.52874	1.7516		1.96841
1.82086	1.53494		1.82101
1.86261	1.40263		1.52231
1.82393	1.53085		2.0095
1.81075	0.875993		1.97322
0.939262	1.27853		1.88944
1.61226	1.76777		1.73021
1.86233	1.62644		1.65373
1.0042	1.86194		1.61452
1.30623	1.97874		1.35041
1.18699	1.7243		1.65102
0.785625	1.56072		1.61888
	0.954743		1.87715
	1.64895		1.194
	1.54261		1.72885
	1.37179		1.74743
	1.26016		1.37651
	1.4519		1.98344
	1.4368		1.39041
	1.66312		1.81463
	1.88175		0.850187
	1.85237		1.62354
	0.804815		1.81472
	1.86619		1.43152
	1.65383		1.45775
	1.49309		1.2522
	1.9626		1.41001
	1.60659		1.7502
	1.09582		1.80387
	1.13407		1.56222
	1.45328		1.65519
	1.48643		1.69444
	1.45541		1.13115
	1.68437		1.69422
	1.52283		1.35068
	1.41762		1.56481
	1.10195		1.55855
	1.64414		1.83921
	1.98271		1.85667
	1.894		1.91573
	1.53916		1.21152
	0.677935		1.17702
	1.38143		1.37557
	1.19157		1.87565
	1.9506		1.06023
	1.64793		1.95592
	1.73532		1.98879
	1.549		1.54758
	1.09582		1.15795
	1.35117		1.95903
	1.654		1.76579
	1.62616		1.912
	1.16384		1.92301
	1.70964		1.86303
	0.953178		1.30792
	1.42881		1.39874
	1.88692		1.54779
	0.955515		1.84295
	1.52546		0.891178
	1.81493		1.39327
	1.76136		1.58776
	1.24027		1.27742
	1.67213		1.60248
	1.80636		1.87902
	0.878108		1.8718
	1.43822		1.70433
	1.0426		1.54056
	1.85346		1.92276
	1.11754		1.5933
	1.68338		1.8404
	1.00504		1.34447
	1.72676		1.70837
	1.88478		1.97362
	1.38978		1.83665
	1.44189		1.79425
	1.61384		1.36724
	1.35638		1.88594
	1.51374		1.99725
	1.88571		0.718691
	0.771811		1.60523
	1.74026		1.84773
	1.80637		1.40165
	1.30408		1.93377
	1.51788		1.49139
	1.95075		1.41931
	1.88171		1.61219
	1.90445		1.08609
	1.17239		1.18651
	1.85897		1.32558
	2.02387		1.66703
	1.63447		1.90174
	1.88841		1.55625
	1.93862		1.86661
	1.77439		1.89015
	0.977687		1.98049
	1.92172		1.88988
	1.71753		1.91219
	1.8242		1.78913
	1.46845		1.26356
	1.75899		1.6858
	1.56853		1.97407
	1.49857		1.89898
	1.84114		1.89195
	1.69565		1.61457
	1.05384		2.00854
	1.54334		1.60581
	1.79249		1.8278
	1.70867		1.7818
	1.79305		1.70444
	1.05715		1.10094
	1.28348		1.52503
	1.90409		1.86697
	1.09722		1.82626
	1.72171		0.753174
	1.45656		1.92074
	1.85456		1.94773
	0.845554		1.62899
	1.53943		1.95436
	1.79938		1.89741
	1.47566		1.90135
	1.22141		1.77091
	1.73316		1.48203
	1.88573		1.78812
	1.53064		1.56255
	2.00201		1.28072
	1.46949		1.52559
	1.2836		1.79234
	1.0373		1.74462
	1.36424		1.94247
	1.21605		1.51178
	0.996652		1.85825
	1.25504		1.76856
	1.79975		1.45743
	1.27358		1.89053
	1.74329		1.66625
	1.43175		1.91961
	1.02109		1.60681
	1.35929		1.77342
	1.70165		1.71964
	1.804		1.89988
	1.63738		0.905559
	1.10593		1.50186
	1.95239		0.76763
	0.994838		1.06693
	1.78257		0.820317
	1.62749		1.92944
	1.79932		1.66341
	1.91122		1.87105
	1.50746		1.8913
	1.49683		1.90892
	1.97022		1.82128
	1.66985		1.75291
	1.80192		1.86777
	1.77875
	1.16444
	0.705185
	1.95579
	1.92292
	1.81617
	1.89631
	1.68344
	1.76451
	1.17179
	1.80278
	1.68992
	1.92947
	1.28973
	1.64587
	0.679037
	1.9414
	1.65265
	1.65283
	1.51476
	1.08238
	1.71279
	1.76772
	1.73986
	1.73498
	1.81575
	1.92302
	1.17522
	1.41861
	1.74459
	1.97156
	1.57011
	1.66258
	1.47435
	1.84573
	1.8736
	1.86049
	1.62868
	1.86718
	1.48862
	1.67892
	1.10628
	1.83494
	1.91618
	0.958672
	1.37143
	1.5717
	1.50247
	1.73364
	1.86998
	1.95876
	1.58772
	1.17203
	1.95525
	0.854263
	1.87899
	1.41663
	1.03622
	1.461
	2.01952
	1.19454
	1.24387
	1.74637
	1.37865
	1.78649
	1.84744
	1.81996
	1.43982
	1.3069
	1.20216
	1.87666
	1.72608
	1.41241
	1.75303
	1.39112
	1.42581
	1.82338
	1.79998
	1.74865
	1.01934
	1.15775
	1.1744
	1.68923
	1.81348
	1.83673
	1.74381
	1.81324
	1.5578
	2.03814
	1.30055
	0.856454
	1.36331
	1.91692
